# Supplementary material for: Immunization with V987H-stabilized Spike glycoprotein protects K18-hACE2 mice and golden Syrian hamsters upon SARS-CoV-2 infection
Source: Nat Commun. 2024 Mar 21;15:2349. doi: 10.1038/s41467-024-46714-w (PMC10957958; doi:10.1038/s41467-024-46714-w)
Supplement: Supplementary file 4 — Source data [file 41467_2024_46714_MOESM4_ESM.zip]

Archive with 31 entries (30 files):
- source data/
- __MACOSX/._source data
- source data/Source Data SUPPLEMENTARY FIGURE 4.xlsx
- __MACOSX/source data/._Source Data SUPPLEMENTARY FIGURE 4.xlsx
- source data/Source Data FIGURE 2.xlsx
- __MACOSX/source data/._Source Data FIGURE 2.xlsx
- source data/.DS_Store
- __MACOSX/source data/._.DS_Store
- source data/Source Data FIGURE 3.xlsx
- __MACOSX/source data/._Source Data FIGURE 3.xlsx
- source data/Source Data SUPPLEMENTARY FIGURE 5.xlsx
- __MACOSX/source data/._Source Data SUPPLEMENTARY FIGURE 5.xlsx
- source data/Source Data FIGURE 4.xlsx
- __MACOSX/source data/._Source Data FIGURE 4.xlsx
- source data/Source Data FIGURE 8.xlsx
- __MACOSX/source data/._Source Data FIGURE 8.xlsx
- source data/Source Data SUPPLEMENTARY FIGURE 2.xlsx
- __MACOSX/source data/._Source Data SUPPLEMENTARY FIGURE 2.xlsx
- source data/Source Data SUPPLEMENTARY FIGURE 3.xlsx
- __MACOSX/source data/._Source Data SUPPLEMENTARY FIGURE 3.xlsx
- source data/Source Data SUPPLEMENTARY FIGURE  1.xlsx
- __MACOSX/source data/._Source Data SUPPLEMENTARY FIGURE  1.xlsx
- source data/Source Data FIGURE 5.xlsx
- __MACOSX/source data/._Source Data FIGURE 5.xlsx
- source data/Source Data FIGURE 6.xlsx
- __MACOSX/source data/._Source Data FIGURE 6.xlsx
- source data/Source Data FIGURE 7.xlsx
- __MACOSX/source data/._Source Data FIGURE 7.xlsx
- source data/Source Data FIGURE 1.xlsx
- __MACOSX/source data/._Source Data FIGURE 1.xlsx
- P values.xlsx
