# Supplementary material for: Immunization with V987H-stabilized Spike glycoprotein protects K18-hACE2 mice and golden Syrian hamsters upon SARS-CoV-2 infection
Source: Nat Commun. 2024 Mar 21;15:2349. doi: 10.1038/s41467-024-46714-w (PMC10957958; doi:10.1038/s41467-024-46714-w)
Supplement: Supplementary file 4 — Source data [file 41467_2024_46714_MOESM4_ESM.zip › source data/Source Data SUPPLEMENTARY FIGURE 4.xlsx]

## Sheet: Supplementary 4a
Supplementary Figure 4a
			Anti-Spike IgG (Arb.units/mL)
Animal ID	Sex	Immunization Group	-35 days	-14 days	-3 days	3 days	5 days	6 days	7 days	8 days	9 days	14 days	Post-Challenge	Clinical End Point
282	Female	S-2P	0.01	11.9279	44.937	45.673							45.673
284	Female	S-2P	0.01	10.7889	51.9518	95.76							95.76
285	Female	S-2P	0.01	9.33327	71.0326			88.1569					88.1569
286	Female	S-2P	0.01	9.79348	59.004			50.9488					50.9488
943	Female	S-2P	0.01	12.4153	70.7216							163.487	163.487
1297	Female	S-2P	0.01	7.65623	71.4022							119.178	119.178
264	Female	S-2P	0.01	11.6013	50.8875							69.2572	69.2572
267	Female	S-2P	0.01	6.2201	68.3577							107.491	107.491
1023	Female	S-2P	0.01	7.82116	56.5141							78.7665	78.7665
246	Male	S-2P	0.01	3.42001	33.3072	41.7617							41.7617
386	Male	S-2P	0.01	2.59749	18.5705	32.1974							32.1974
387	Male	S-2P	0.01	4.04353	23.4097	32.9272							32.9272
393	Male	S-2P	0.01	3.79129	17.0012	19.2583							19.2583
558	Male	S-2P	0.01	3.24254	10.0064			11.298					11.298
232	Male	S-2P	0.01	2.50508	15.4275							46.0355	46.0355
235	Male	S-2P	0.01	3.96642	32.9218							83.4036	83.4036
554	Male	S-2P	0.01	3.70614	14.3705							18.7893	18.7893
555	Male	S-2P	0.01	1.75332	15.6486					29.78				29.78
1567	Male	S-2P	0.01	7.42159	28.8189			44.4962					44.4962
1568	Male	S-2P	0.01	5.43812	44.4493			42.5791					42.5791
1854	Male	S-2P	0.01	6.90842	60.842			120.228					120.228
236	Female	S-V987H	0.01	8.19905	39.4863	69.3967							69.3967
268	Female	S-V987H	0.01	3.34969	17.1131							58.6232	58.6232
6171	Female	S-V987H	0.01	4.98537	54.6289	60.1267							60.1267
322	Female	S-V987H	0.01	7.71075	48.3829			60.78					60.78
323	Female	S-V987H	0.01	3.77437	66.7136			64.9536					64.9536
324	Female	S-V987H	0.01	12.3541	82.9542			114.426					114.426
1454	Female	S-V987H	0.01	8.44952	70.4626							91.9936	91.9936
1459	Female	S-V987H	0.01	10.917	65.7325							66.0944	66.0944
1569	Female	S-V987H	0.01	8.13135	59.4856							112.455	112.455
1865	Female	S-V987H	0.01	8.85128	69.5812							103.715	103.715
313	Male	S-V987H	0.01	1.84395	15.9803							44.6914	44.6914
315	Male	S-V987H	0.01	5.82954	108.25							178.016	178.016
316	Male	S-V987H	0.01	3.5982	48.5724							80.1909	80.1909
317	Male	S-V987H	0.01	2.9665	40.4916							73.8305	73.8305
1557	Male	S-V987H	0.01	2.01831	30.3033	43.8974							43.8974
1558	Male	S-V987H	0.01	8.33331	71.9627	84.6691							84.6691
1559	Male	S-V987H	0.01	5.01578	36.2696	46.6355							46.6355
1560	Male	S-V987H	0.01	4.54736	26.5084	30.9138							30.9138
1063	Male	S-V987H	0.01	3.52828	20.4204			33.8663					33.8663
1192	Male	S-V987H	0.01	3.4569	40.3298			62.6301					62.6301
1193	Male	S-V987H	0.01	4.28623	29.2056			30.1004					30.1004
254	Female	Infected Control	0.01	0.01	0.01	0.01							0.01
255	Female	Infected Control	0.01	0.01	0.01	0.01							0.01
256	Female	Infected Control	0.01	0.01	0.01	0.01							0.01
258	Female	Infected Control	0.01	0.01	0.01		0.01							0.01
277	Female	Infected Control	0.01	0.01	0.01		0.01							0.01
304	Female	Infected Control	0.01	0.01	0.01				0.271912					0.271912
308	Female	Infected Control	0.01	0.01	0.01		0.01							0.01
325	Male	Infected Control	0.01	0.01	0.01	0.01							0.01
326	Male	Infected Control	0.01	0.01	0.01	0.01							0.01
327	Male	Infected Control	0.01	0.01	0.01	0.01							0.01
330	Male	Infected Control	0.01	0.01	0.01				0.174894					0.174894
1868	Male	Infected Control	0.01	0.01	0.01						0.345738			0.345738
1871	Male	Infected Control	0.01	0.01	0.01		0.01							0.01
1872	Male	Infected Control	0.01	0.01	0.01		0.01							0.01
1873	Male	Infected Control	0.01	0.01	0.01			0.01					0.01
1923	Male	Infected Control	0.01	0.01	0.01			0.1					0.1
1017	Female	Uninfected Control										0.01
1018	Female	Uninfected Control										0.01
1134	Female	Uninfected Control										0.01
1177	Female	Uninfected Control										0.01
1189	Female	Uninfected Control										0.01
1171	Male	Uninfected Control										0.01
1172	Male	Uninfected Control										0.01
1179	Male	Uninfected Control										0.01
1185	Male	Uninfected Control										0.01
1186	Male	Uninfected Control										0.01
Note: A value=0,01 was arbitrarialy asigned to all samples below the limit of detection (0,05)

## Sheet: Supplementary 4b
Supplementary Figure 4b
			Anti-Spike IgG (Arb.units/mL)									Anti-RBD IgG (Arb.units/mL)
Animal ID	Sex	Immunization Group	-3 days	3 days	5 days	6 days	7 days	8 days	9 days	14 days	-3 days	3 days	5 days	6 days	7 days	8 days	9 days	14 days
282	Female	S-2P	44.937	45.673							9.6568	20.1169
284	Female	S-2P	51.9518	95.76							9.91103	36.901
285	Female	S-2P	71.0326			88.1569					12.1317			50.786
286	Female	S-2P	59.004			50.9488					8.96968			21.7595
943	Female	S-2P	70.7216							163.487	7.07685							40.647
1297	Female	S-2P	71.4022							119.178	13.8873							75.7903
264	Female	S-2P	50.8875							69.2572	12.202							36.8526
267	Female	S-2P	68.3577							107.491	15.6084							77.7474
1023	Female	S-2P	56.5141							78.7665	8.4966							36.148
246	Male	S-2P	33.3072	41.7617							8.77419	23.7961
386	Male	S-2P	18.5705	32.1974							4.18626	12.0364
387	Male	S-2P	23.4097	32.9272							4.43231	12.3811
393	Male	S-2P	17.0012	19.2583							4.23457	8
558	Male	S-2P	10.0064			11.298					2.84783			8.014
232	Male	S-2P	15.4275							46.0355	4.6115							33.1194
235	Male	S-2P	32.9218							83.4036	4.30786							33.8446
554	Male	S-2P	14.3705							18.7893	5.27328							8.04783
555	Male	S-2P	15.6486					29.78			2.09328					8.022
1567	Male	S-2P	28.8189			44.4962					6.86925			18.776
1568	Male	S-2P	44.4493			42.5791					12.1147			26.1697
1854	Male	S-2P	60.842			120.228					12.8248			55.6837
236	Female	S-V987H	39.4863	69.3967							15.2132	36.6419
268	Female	S-V987H	17.1131							58.6232	6.17754							47.3208
6171	Female	S-V987H	54.6289	60.1267							8.64477	26.2336
322	Female	S-V987H	48.3829			60.78					11.5842			49.2889
323	Female	S-V987H	66.7136			64.9536					17.3448			39.356
324	Female	S-V987H	82.9542			114.426					14.5465			52.331
1454	Female	S-V987H	70.4626							91.9936	11.5095							65.2913
1459	Female	S-V987H	65.7325							66.0944	6.00907							17.1283
1569	Female	S-V987H	59.4856							112.455	17.1232							73.7865
1865	Female	S-V987H	69.5812							103.715	15.7539							77.9169
313	Male	S-V987H	15.9803							44.6914	3.87869							17.6952
315	Male	S-V987H	108.25							178.016	16.9824							95.5077
316	Male	S-V987H	48.5724							80.1909	4.89493							32.1553
317	Male	S-V987H	40.4916							73.8305	9.87948							27.2537
1557	Male	S-V987H	30.3033	43.8974							8.53364	35.4655
1558	Male	S-V987H	71.9627	84.6691							25.7579	51.6512
1559	Male	S-V987H	36.2696	46.6355							7.14274	23.1346
1560	Male	S-V987H	26.5084	30.9138							6.4387	10.9206
1063	Male	S-V987H	20.4204			33.8663					6.61827			27.1168
1192	Male	S-V987H	40.3298			62.6301					6.98818			31.0792
1193	Male	S-V987H	29.2056			30.1004					7.62837			18.4168
254	Female	Infected Control	0.01	0.01							0.01	0.01
255	Female	Infected Control	0.01	0.01							0.01	0.01
256	Female	Infected Control	0.01	0.01							0.01	0.01
258	Female	Infected Control	0.01		0.01						0.01		0.01
277	Female	Infected Control	0.01		0.01						0.01		0.01
304	Female	Infected Control	0.01				0.271912				0.01				0.540195
308	Female	Infected Control	0.01		0.01						0.01		0.01
325	Male	Infected Control	0.01	0.01							0.01	0.01
326	Male	Infected Control	0.01	0.01							0.01	0.01
327	Male	Infected Control	0.01	0.01							0.01	0.01
330	Male	Infected Control	0.01				0.174894				0.01				0.125184
1868	Male	Infected Control	0.01						0.345738		0.01						0.513859
1871	Male	Infected Control	0.01		0.01						0.01		0.01
1872	Male	Infected Control	0.01		0.01						0.01		0.01
1873	Male	Infected Control	0.01			0.01					0.01			0.01
1923	Male	Infected Control	0.01			0.1					0.01			0.1
Note: A value=0,01 was arbitrarialy asigned to all samples below the limit of detection (0,05)

## Sheet: Supplementary 4c
Supplementary Figure 4c
Animal ID	Sex	Immunization Group	ID50 SARS-CoV-2 BQ.1.1	ID50 SARS-CoV-2 BA. 4/5
674	Female	S-2P	260.294	129.494
675	Female	S-2P	2220.89	6664.4
676	Female	S-2P	425.159	149.975
677	Female	S-2P	1339.62	679.495
678	Female	S-2P	1087.76	187.163
704	Male	S-2P	958.826	164.697
705	Male	S-2P	555.96	50
706	Male	S-2P	605.202	327.444
707	Male	S-2P	890.269	378.197
708	Male	S-2P	747.895	191.344
679	Female	S-V987H	1565.91	1030.56
680	Female	S-V987H	1066.63	747.798
681	Female	S-V987H	404.345	189.371
682	Female	S-V987H	2657.6	846.785
683	Female	S-V987H	1237.45	567.806
709	Male	S-V987H	1370.64	188.251
710	Male	S-V987H	678.173	176.706
711	Male	S-V987H	446.3	138.316
712	Male	S-V987H	955.987	398.112
713	Male	S-V987H	570.886	118.301
669	Female	Control	50	50
670	Female	Control	50	50
671	Female	Control	50	50
673	Male	Control	50	50
Note: A value=50 was arbitrarialy asigned to all samples below the limit of detection (100)

## Sheet: Supplementary 4d
Supplementary Figure 4d
Animal ID	Sex	Immunization Group	Antigen-specific Spot forming cells/100000 cells
674	Female	S-2P	20.5
675	Female	S-2P	16.5
676	Female	S-2P	18.75
677	Female	S-2P	32.75
678	Female	S-2P	22.75
704	Male	S-2P	6.75
705	Male	S-2P	18.25
706	Male	S-2P	15.25
707	Male	S-2P	9
708	Male	S-2P	21.75
679	Female	S-V987H	23.5
680	Female	S-V987H	15.5
681	Female	S-V987H	34.5
682	Female	S-V987H	48.25
683	Female	S-V987H	22
709	Male	S-V987H	26
710	Male	S-V987H	44.75
711	Male	S-V987H	13.75
712	Male	S-V987H	24.5
713	Male	S-V987H	13.75
672	Female	Control	3.5
673	Female	Control	2
701	Female	Control	1
702	Male	Control	3.5
703	Male	Control	4

## Sheet: Supplementary 4e
Supplementary Figure 4e
				CTs sgRNA
Animal ID	Sex	Immunization Group	Days after Challenge	Oropharyngeal Swab	Nasal Turbinate	Lung	Brain
282	Female	S-2P	3	34.1767	26.7271	27.2097	50		*Limit of Detection 40
284	Female	S-2P	3	33.8305	27.1577	50	50
285	Female	S-2P	6	50	33.6595	50	50
286	Female	S-2P	6	50	28.6189	50	50
943	Female	S-2P	14	50	43.4941	50	50
1297	Female	S-2P	14	50	32.6405	50	50
264	Female	S-2P	14	50	50	50	50
267	Female	S-2P	14	50	50	50	50
1023	Female	S-2P	14	50	50	50	50
246	Male	S-2P	3	30.6831	25.6171	50	50
386	Male	S-2P	3	27.7425	27.3462	50	50
387	Male	S-2P	3	31.0434	28.3738	50	50
393	Male	S-2P	3	50	25.4173	50	50
558	Male	S-2P	6	50	30.2637	50	50
232	Male	S-2P	14	50	50	50	50
235	Male	S-2P	14	50	50	50	50
554	Male	S-2P	14	50	29.9265	50	50
555	Male	S-2P	8	50	33.1121	50	50
1567	Male	S-2P	6	50	30.8671	50	50
1568	Male	S-2P	6	50	28.5163	50	50
1854	Male	S-2P	6	50	31.6173	50	50
236	Female	S-V987H	3	33.2446	29.4953	27.7144	50
268	Female	S-V987H	14	50	50	50	50
6171	Female	S-V987H	3	50	31.3539	50	50
322	Female	S-V987H	6	36.7174	50	50	24.2301
323	Female	S-V987H	6	50	27.5175	35.9924	50
324	Female	S-V987H	6	50	29.1228	50	50
1454	Female	S-V987H	14	50	50	50	50
1459	Female	S-V987H	14	50	50	50	50
1569	Female	S-V987H	14	50	50	50	50
1865	Female	S-V987H	14	50	30.4067	50	50
313	Male	S-V987H	14	50	30.767	50	50
315	Male	S-V987H	14	50	33.1784	50	50
316	Male	S-V987H	14	50	33.2659	50	50
317	Male	S-V987H	14	50	30.2479	50	50
1557	Male	S-V987H	3	33.1891	31.2844	29.0855	50
1558	Male	S-V987H	3	50	31.7823	50	50
1559	Male	S-V987H	3	50	42.1875	26.3876	50
1560	Male	S-V987H	3	50	29.884	28.4451	50
1063	Male	S-V987H	6	50	32.7766	50	50
1192	Male	S-V987H	6	50	50	50	50
1193	Male	S-V987H	6	35.3925	50	27.008	22.8542
254	Female	Infected Control	3	32.6418	50	29.0306	0
255	Female	Infected Control	3	29.7847	18.4677	32.3689	16.9315
256	Female	Infected Control	3	15.5984	24.9073	16.5486	24.9469
258	Female	Infected Control	5	17.8612	22.8819	14.2299	26.2514
277	Female	Infected Control	5	20.8329	32.4683	27.5012	28.813
304	Female	Infected Control	7	31.2188	18.7908	0	14.5632
308	Female	Infected Control	5	30.1426	50	31.7842	25.7747
325	Male	Infected Control	3	16.0866	27.8802	18.9129	21.0513
326	Male	Infected Control	3	30.5355	50	31.0028	50
327	Male	Infected Control	3	33.4291	15.4092	34.8579	15.8434
330	Male	Infected Control	7	24.7398	24.5319	16.0608	24.6604
1868	Male	Infected Control	9	19.1143	50	50	29.6601
1871	Male	Infected Control	5	31.1347	14.3013	36.147	14.4138
1872	Male	Infected Control	5	14.0158	23.1249	16.4164	22.638
1873	Male	Infected Control	6	15.839	23.3873	29.4549	26.3814
1923	Male	Infected Control	6	31.8416	17.8635	29.1321	50
1017	Female	Uninfected Control	14	50	50	50	50
1018	Female	Uninfected Control	14	50	50	50	50
1134	Female	Uninfected Control	14	50	50	50	50
1177	Female	Uninfected Control	14	50	50	50	50
1189	Female	Uninfected Control	14	50	50	50	50
1171	Male	Uninfected Control	14	50	50	50	50
1172	Male	Uninfected Control	14	50	50	50	50
1179	Male	Uninfected Control	14	50	50	50	50
1185	Male	Uninfected Control	14	50	50	50	50
1186	Male	Uninfected Control	14	50	50	50	50
Note: A value=50 was arbitrarialy asigned to all samples below the limit of detection (40)
