# Supplementary material for: Immunization with V987H-stabilized Spike glycoprotein protects K18-hACE2 mice and golden Syrian hamsters upon SARS-CoV-2 infection
Source: Nat Commun. 2024 Mar 21;15:2349. doi: 10.1038/s41467-024-46714-w (PMC10957958; doi:10.1038/s41467-024-46714-w)
Supplement: Supplementary file 4 — Source data [file 41467_2024_46714_MOESM4_ESM.zip › source data/Source Data FIGURE 2.xlsx]

## Sheet: Figure 2c
Figure 2c
			anti-RBD IgG (Arb.units/mL)
Animal ID	Sex	Immunization Group	-28 days	-14 days	-2 days	2 days	4 days	6 days	7 days	Post-Challenge
3919	Female	S-2P	0.01	1.0067	2.19642
3927	Female	S-2P	0.01	0.420636	3.08419				11.7118	11.7118
4574	Female	S-2P	0.01	1.06377	3.15296				13.1891	13.1891
3166	Female	S-2P	0.01	1.26546	2.03964
3168	Female	S-2P	0.01	0.47942	2.39119	7.57241				7.57241
3152	Female	S-2P	0.01	0.01	2.01966	7.24553				7.24553
3154	Female	S-2P	0.01	0.254168	2.26628		8.99523			8.99523
3153	Female	S-2P	0.01	1.76322	3.59465		12.0415			12.0415
4373	Male	S-2P	0.01	1.16202	2.03964
4375	Male	S-2P	0.01	1.2797	4.11734	14.8154				14.8154
4374	Male	S-2P	0.01	1.10705	3.28384	12.4898				12.4898
4340	Male	S-2P	0.01	1.02261	3.39252
4343	Male	S-2P	0.01	1.11299	2.47175		8.03479			8.03479
4342	Male	S-2P	0.01	0.7349	3.47418		10.9995			10.9995
4604	Male	S-2P	0.01	1.02261	2.88093				13.8227	13.8227
4606	Male	S-2P	0.01	0.01	0.0858466			13.8227		13.8227
4581	Female	S-V987H	0.01	1.269	2.73234
4592	Female	S-V987H	0.01	1.30884	4.40868		11.9745			11.9745
4337	Female	S-V987H	0.01	0.882918	2.68927		10.3445			10.3445
4370	Female	S-V987H	0.01	0.7349	3.11137				9.89326	9.89326
4336	Female	S-V987H	0.01	0.121875	2.21163				14.3712	14.3712
3365	Female	S-V987H	0.01	1.25144	4.51453	12.5253				12.5253
3366	Female	S-V987H	0.01	1.27255	4.16337	13.2659				13.2659
4376	Male	S-V987H	0.01	0.862983	3.28384
4608	Male	S-V987H	0.01	0.670208	2.02628	7.57241				7.57241
4542	Male	S-V987H	0.01	0.587219	2.27427	8.94967				8.94967
4585	Male	S-V987H	0.01	0.375461	2.56677		8.299			8.299
4591	Male	S-V987H	0.01	1.02529	3.98474		13.2274			13.2274
4584	Male	S-V987H	0.01	0.395458	3.63047				10.9109	10.9109
4586	Male	S-V987H	0.01	0.239414	2.14447				7.51679	7.51679
3933	Female	RBD	0.01	0.01	0.997071
3934	Female	RBD	0.01	0.01	0.01	0.01				0.01
3937	Female	RBD	0.01	0.01	1.85296	4.32874				4.32874
4600	Female	RBD	0.01	0.174081	1.88216
4598	Female	RBD	0.01	0.01	0.01		0.642373			0.642373
4597	Female	RBD	0.01	0.37949	2.12282		6.57324			6.57324
4526	Female	RBD	0.01	0.499921	1.07914				3.42396	3.42396
4353	Female	RBD	0.01	0.01	1.77483				5.19659	5.19659
3173	Male	RBD	0.01	0.01	0.0730721		0.606792			0.606792
3172	Male	RBD	0.01	0.549482	1.52433				8.86653	8.86653
3170	Male	RBD	0.01	0.01	0.01			0.01		0.01
4595	Male	RBD	0.01	0.456364	0.947305		2.0357			2.0357
4596	Male	RBD	0.01	0.01	0.01
4372	Male	RBD	0.01	0.213579	1.67166	2.89754				2.89754
4371	Male	RBD	0.01	0.01	2.01307	1.74807				1.74807
3148	Female	Control	0.01	0.01	0.01
3145	Female	Control	0.01	0.01	0.01
3144	Female	Control	0.01	0.01	0.01			0.01		0.01
3147	Female	Control	0.01	0.01	0.01	0.01				0.01
3143	Female	Control	0.01	0.01	0.01	0.01				0.01
3113	Female	Control	0.01	0.01	0.01				0.01	0.01
3092	Female	Control	0.01	0.01	0.01		0.01			0.01
3112	Female	Control	0.01	0.01	0.01		0.01			0.01
3110	Female	Control	0.01	0.01	0.01			0.01		0.01
3943	Female	Control	0.01	0.01	0.01			0.01		0.01
3156	Male	Control	0.01	0.01	0.01	0.01				0.01
3157	Male	Control	0.01	0.01	0.01	0.01				0.01
4576	Male	Control	0.01	0.01	0.01			0.01		0.01
3914	Male	Control	0.01	0.01	0.01
4571	Male	Control	0.01	0.01	0.01			0.01		0.01
4577	Male	Control	0.01	0.01	0.01			0.01		0.01
3920	Male	Control	0.01	0.01	0.01			0.01		0.01
4529	Male	Control	0.01	0.01	0.01
4609	Male	Control	0.01	0.01	0.01		0.01			0.01
4610	Male	Control	0.01	0.01	0.01		0.01			0.01
Note: A value=0,01 was arbitrarialy asigned to all samples below the limit of detection (0.05)

## Sheet: Figure 2d
Figure 2d
			ID50 WH1 SARS-CoV-2
Animal ID	Sex	Immunization Group	0 days	2 days	4 days	6 days	7 days
3919	Female	S-2P	13807.6
3927	Female	S-2P					24300
4574	Female	S-2P					24300
3166	Female	S-2P	14644
3168	Female	S-2P		24300
3152	Female	S-2P		8605.29
3154	Female	S-2P			24300
3153	Female	S-2P			24300
4373	Male	S-2P	21292.9
4375	Male	S-2P		24300
4374	Male	S-2P		24300
4340	Male	S-2P	12810.2
4343	Male	S-2P			7105.7
4342	Male	S-2P			16468
4604	Male	S-2P					24300
4606	Male	S-2P				720.01
4581	Female	S-V987H	24300
4592	Female	S-V987H			24300
4337	Female	S-V987H			15443.7
4370	Female	S-V987H					17913.5
4336	Female	S-V987H					24300
3365	Female	S-V987H		14817.2
3366	Female	S-V987H		24300
4376	Male	S-V987H	24300
4608	Male	S-V987H		4671.63
4542	Male	S-V987H		13527.5
4585	Male	S-V987H			658.231
4591	Male	S-V987H			24300
4584	Male	S-V987H					24300
4586	Male	S-V987H					2802.95
3933	Female	RBD	206.236
3934	Female	RBD		50
3937	Female	RBD		446.807
4600	Female	RBD	153.376
4598	Female	RBD			50
4597	Female	RBD			3452.15
4526	Female	RBD					1307.86
4353	Female	RBD					2915.68
3173	Male	RBD			164.188
3172	Male	RBD					1745.17
3170	Male	RBD				434.685
4595	Male	RBD			150.682
4596	Male	RBD	50
4372	Male	RBD		265.284
4371	Male	RBD		50
3148	Female	Control	50
3145	Female	Control	50
3144	Female	Control				190.151
3147	Female	Control		50
3143	Female	Control		50
3113	Female	Control					263.392
3092	Female	Control			50
3112	Female	Control			50
3110	Female	Control				527.215
3943	Female	Control				547.564
3156	Male	Control		50
3157	Male	Control		50
4576	Male	Control				524.77
3914	Male	Control	50
4571	Male	Control				50
4577	Male	Control				302.735
3920	Male	Control				874.2
4609	Male	Control			50
4610	Male	Control			50
Note: A value=50 was arbitrarialy asigned to all samples below the limit of detection (100)

## Sheet: Figure 2e
Figure 2e
			ID50 BETA SARS-CoV-2
Animal ID	Sex	Immunization Group	0 days	2 days	4 days	6 days	7 days
3919	Female	S-2P	1724.01
3927	Female	S-2P					3222.68
4574	Female	S-2P					1229
3166	Female	S-2P	465.467
3168	Female	S-2P		216.378
3152	Female	S-2P		326.943
3154	Female	S-2P			1986.49
3153	Female	S-2P			5141.03
4373	Male	S-2P	528.289
4375	Male	S-2P		1896.87
4374	Male	S-2P		2712.19
4340	Male	S-2P	1476.47
4343	Male	S-2P			308.079
4342	Male	S-2P			329.19
4604	Male	S-2P					2597.33
4606	Male	S-2P				50
4581	Female	S-V987H	1742.27
4592	Female	S-V987H			2097.45
4337	Female	S-V987H			3341.85
4370	Female	S-V987H					983.643
4336	Female	S-V987H					1225.24
3365	Female	S-V987H		3684.66
3366	Female	S-V987H		1055.24
4376	Male	S-V987H	1229.72
4608	Male	S-V987H		189.297
4542	Male	S-V987H		570.248
4585	Male	S-V987H			1379.38
4591	Male	S-V987H			1121.57
4584	Male	S-V987H					1180.27
4586	Male	S-V987H					1071.56
3933	Female	RBD	50
3934	Female	RBD		50
3937	Female	RBD		50
4600	Female	RBD	50
4598	Female	RBD			50
4597	Female	RBD			50
4526	Female	RBD					415.175
4353	Female	RBD					525.192
3173	Male	RBD			50
3172	Male	RBD					2264.85
3170	Male	RBD				50
4595	Male	RBD			50
4596	Male	RBD	50
4372	Male	RBD		50
4371	Male	RBD		50
3148	Female	Control	50
3145	Female	Control	50
3144	Female	Control				50
3147	Female	Control		50
3143	Female	Control		50
3113	Female	Control					50
3092	Female	Control			50
3112	Female	Control			50
3110	Female	Control				50
3943	Female	Control				50
3156	Male	Control		50
3157	Male	Control		50
4576	Male	Control				50
3914	Male	Control	50
4571	Male	Control				50
4577	Male	Control				50
3920	Male	Control				50
4609	Male	Control			50
4610	Male	Control			50
Note: A value=50 was arbitrarialy asigned to all samples below the limit of detection (100)

## Sheet: Figure 2f
Figure 2f
			Body Weight (%Change)
Animal ID	Sex	Immunization Group	0 days	1 days	2 days	3 days	4 days	5 days	6 days	7 days
3927	Female	S-2P	100	103.154	103.578	101.46	99.435	99.8117	100.706	101.695
4574	Female	S-2P	100	99.8181	99.6362	94.8158	99.2269	97.7717	92.0873	94.5884
3168	Female	S-2P	100	98.1481	98.999
3152	Female	S-2P	100	102.705	105.361
3154	Female	S-2P	100	99.3711	98.8389	98.5486	100.774
3153	Female	S-2P	100	100.226	103.296	101.67	100.722
4375	Male	S-2P	100	101.891	103.319
4374	Male	S-2P	100	100.986	101.214
4343	Male	S-2P	100	98.4923	99.7546	98.5975	99.7546
4342	Male	S-2P	100	99.5681	101.453	101.531	102.002
4604	Male	S-2P	100	99.0842	100.141	98.9785	98.5558	98.274	96.9708	95.8084
4606	Male	S-2P	100	98.6207	99.8548	98.0762	98.3303	95.8258	91.6152
4592	Female	S-V987H	100	102.013	102.356	100.344	102.995
4337	Female	S-V987H	100	98.7545	101.505	100.83	98.8583
4370	Female	S-V987H	100	100.974	103.608	100.458	99.37	100.802	100.745	100.229
4336	Female	S-V987H	100	98.0123	98.5802	94.7941	96.6872	97.965	97.5864	96.5452
3365	Female	S-V987H	100	102.057	103.801
3366	Female	S-V987H	100	101.837	97.3358
4608	Male	S-V987H	100	99.6281	98.624
4542	Male	S-V987H	100	100.879	101.657
4585	Male	S-V987H	100	100.215	101.184	98.4935	99.4261
4591	Male	S-V987H	100	100.872	100.986	99.3556	101.554
4584	Male	S-V987H	100	101.589	104.866	100.563	100.265	98.9738	100.066	100.298
4586	Male	S-V987H	100	101.545	103.485	101.365	102.479	100.252	102.192	101.689
3934	Female	RBD	100	97.619	95.8791
3937	Female	RBD	100	95.9794	98.878
4598	Female	RBD	100	100.642	103.16	99.5062	96.1975
4597	Female	RBD	100	94.6332	94.9286	98.9168	100.148
4526	Female	RBD	100	99.2047	101.538	101.432	105.037	103.393	102.651	97.561
4353	Female	RBD	100	97.4525	99.3979	98.7494	95.5072	92.6355	86.0584	76.4243
3173	Male	RBD	100	98.6163	100.405	97.3338	92.3388
3172	Male	RBD	100	96.7763	95.0032	94.294	94.8743	92.1986	91.9729	89.6196
3170	Male	RBD	100	98.1734	98.7822	97.2779	99.1762	93.8395	89.255
4595	Male	RBD	100	100.039	100.274	99.6092	97.0301
4372	Male	RBD	100	100.761	100.806
4371	Male	RBD	100	101.304	100.53
3144	Female	Infected Control	100	99.4344	98.4062	98.7147	99.0231	89.9743	84.0103
3147	Female	Infected Control	100	97.881	97.9711
3143	Female	Infected Control	100	114.158	117.514
3113	Female	Infected Control	100	99.2757	99.321	98.9588	99.4115	95.971	89.8597	85.5591
3092	Female	Infected Control	100	103.398	107.59	104.501	103.839
3112	Female	Infected Control	100	101.174	103.241	102.114	96.9469
3110	Female	Infected Control	100	102.731	106.608	102.115	101.718	102.203	93.6564
3943	Female	Infected Control	100	100.993	103.325	100.943	100.744	90.3226	84.0695
3156	Male	Infected Control	100	98.9546	101.009
3157	Male	Infected Control	100	104.68	109.031
4576	Male	Infected Control	100	99.9193	100.766	99.2336	102.582	97.62	92.497
4571	Male	Infected Control	100	99.3711	100.222	98.0392	107.288	96.7444	88.2353
4577	Male	Infected Control	100	101.358	101.438	98.6017	103.556	95.4854	89.2129
3920	Male	Infected Control	100	100.224	99.7383	97.0467	93.8318	81.1215	78.0561
4609	Male	Infected Control	100	98.9255	98.086	97.6158	98.5561
4610	Male	Infected Control	100	99.2803	97.7273	98.2955	100.417
771	Female	Uninfected Control	100	102.49	103.98	102.99	102.49	102.99	101.98	101.98
772	Female	Uninfected Control	100	100	100.5	103.52	102.51	102.51	103.52	101.01
806	Male	Uninfected Control	100	101.49	98.51	100.5	101.99	103.98	104.98	102.49
807	Male	Uninfected Control	100	96.86	97.65	98.43	96.86	98.43	96.08	100

## Sheet: Figure 2g
Figure 2g
			% Survival
Animal ID	Sex	Immunization Group	0 days	1 days	2 days	3 days	4 days	5 days	6 days	7 days
3927	Female	S-2P	1	1	1	1	1	1	1	1	*Alive=1
4574	Female	S-2P	1	1	1	1	1	1	1	1	*Euthanized=0
4604	Male	S-2P	1	1	1	1	1	1	1	1
4606	Male	S-2P	1	1	1	1	1	1	1	0
4370	Female	S-V987H	1	1	1	1	1	1	1	1
4336	Female	S-V987H	1	1	1	1	1	1	1	1
4584	Male	S-V987H	1	1	1	1	1	1	1	1
4586	Male	S-V987H	1	1	1	1	1	1	1	1
4526	Female	RBD	1	1	1	1	1	1	1	1
4353	Female	RBD	1	1	1	1	1	1	1	1
3172	Male	RBD	1	1	1	1	1	1	1	0
3170	Male	RBD	1	1	1	1	1	1	1	0
3144	Female	Infected Control	1	1	1	1	1	1	1	0
3113	Female	Infected Control	1	1	1	1	1	1	1	1
3110	Female	Infected Control	1	1	1	1	1	1	1	0
3943	Female	Infected Control	1	1	1	1	1	1	1	0
4576	Male	Infected Control	1	1	1	1	1	1	1	0
4571	Male	Infected Control	1	1	1	1	1	1	1	0
4577	Male	Infected Control	1	1	1	1	1	1	1	0
3920	Male	Infected Control	1	1	1	1	1	1	1	0
771	Female	Uninfected Control	1	1	1	1	1	1	1	1
772	Female	Uninfected Control	1	1	1	1	1	1	1	1
806	Male	Uninfected Control	1	1	1	1	1	1	1	1
807	Male	Uninfected Control	1	1	1	1	1	1	1	1
