# Supplementary material for: Immunization with V987H-stabilized Spike glycoprotein protects K18-hACE2 mice and golden Syrian hamsters upon SARS-CoV-2 infection
Source: Nat Commun. 2024 Mar 21;15:2349. doi: 10.1038/s41467-024-46714-w (PMC10957958; doi:10.1038/s41467-024-46714-w)
Supplement: Supplementary file 4 — Source data [file 41467_2024_46714_MOESM4_ESM.zip › source data/Source Data FIGURE 3.xlsx]

## Sheet: Figure 3a
Figure 3a
				Viral Load (Copies/mL)
Animal ID	Sex	Immunization Group	Days after Challenge	Oropharyngeal Swab	Nasal Turbinate	Lung	Brain
3919	Female	S-2P	0	1	1	1	1
3927	Female	S-2P	7	20194.3	3.32488e+06	12062.4	20551.9
4574	Female	S-2P	7	22793.4	88751.1	32123.3	36275.2
3166	Female	S-2P	0	1	1	1	1
3168	Female	S-2P	2	3.26771e+06	3.61363e+08	1.06664e+07	22578.7
3152	Female	S-2P	2	1.96023e+07	2.41426e+11	13683.1	9922.89
3154	Female	S-2P	4	34457	2.76431e+06	16509.2	23073.8
3153	Female	S-2P	4	3.69706e+06	2.61273e+09	4351.9	23307.3
4373	Male	S-2P	0	1	1	1	1
4375	Male	S-2P	2	7.11856e+06	6.65644e+08	24355.1	22518.7
4374	Male	S-2P	2	1.49906e+07	2.03161e+08	2.30904e+06	29932.1
4340	Male	S-2P	0	1	1	1	1
4343	Male	S-2P	4	833114	4.56253e+08	576645	65009
4342	Male	S-2P	4	1.28716e+06	6.10001e+06	31135.2	16758.4
4604	Male	S-2P	7	19855.5	3.74112e+06	14324.9	1.01819e+06
4606	Male	S-2P	6	522489	1.47905e+11	3.99546e+10	2.7782e+14
4581	Female	S-V987H	0	1	1	1	1
4592	Female	S-V987H	4	1.43791e+06	951284750	1	1
4337	Female	S-V987H	4	535014	7.30058e+06	1	1
4370	Female	S-V987H	7	1	5269.58	1	1
4336	Female	S-V987H	7	1	63000.3	1662.96	947.554
3365	Female	S-V987H	2	6.13885e+07	6.03869e+10	1	1
3366	Female	S-V987H	2	244265	2.44094e+07	1	1
4376	Male	S-V987H	0	1	1	1	1
4608	Male	S-V987H	2	4.05377e+08	5.06037e+10	1	1
4542	Male	S-V987H	2	1.06554e+07	2.63632e+09	2.38515e+06	1
4585	Male	S-V987H	4	3.67859e+06	5.80828e+09	1	38765.4
4591	Male	S-V987H	4	66645.5	1.85065e+06	1	1
4584	Male	S-V987H	7	1	15889.4	1	1
4586	Male	S-V987H	7	1	63000.3	1662.96	1
3933	Female	RBD	0	1	1	1	1
3934	Female	RBD	2	1.56177e+08	6.1003e+11	7.75329e+11	1
3937	Female	RBD	2	5.72198e+07	10771	12411.1	1
4600	Female	RBD	0	1	1	1	1
4598	Female	RBD	4	3.09422e+07	9.02167e+09	6.98054e+09	1.58516e+07
4597	Female	RBD	4	840411	7507.74	1	1
4526	Female	RBD	7	185814	2.40091e+07	2.6572e+06	145302528000
4353	Female	RBD	7	68085.4	1.565e+09	2.91323e+08	1.77122e+13
3173	Male	RBD	4	9.81585e+07	8.04487e+09	7.15548e+11	8.26042e+10
3172	Male	RBD	7	844485	4.61646e+06	24475.6	22456.9
3170	Male	RBD	6	3.37736e+07	6.28416e+11	8.18389e+10	9.25875e+13
4595	Male	RBD	4	2.04052e+07	4.26676e+09	8844.41	3.7854e+09
4596	Male	RBD	0	1	1	1	1
4372	Male	RBD	2	4.56708e+08	1.4133e+11	3.11009e+08	1
4371	Male	RBD	2	5.50897e+08	1.20021e+11	11097.5	1
3148	Female	Infected Control	0	1	1	1	1
3145	Female	Infected Control	0	1	1	1	1
3144	Female	Infected Control	6	4.99428e+07	8.16768e+12	5.68972e+12	9.00221e+14
3147	Female	Infected Control	2	4.10463e+08	6.96138e+11	3.35163e+11	26263.1
3143	Female	Infected Control	2	3.37582e+08	9.64135e+11	54960.7	147278
3113	Female	Infected Control	7	1.00612e+08	2847340000	2.97717e+12	1.90844e+14
3092	Female	Infected Control	4	1.10463e+07	2.82237e+11	1	5.34902e+12
3112	Female	Infected Control	4	2.76828e+07	4.43451e+12	7.92792e+12	2.52859e+13
3110	Female	Infected Control	6	5.5363e+06	28225781760000	11449890816000	439280205824000
3943	Female	Infected Control	6	1.86254e+07	2.09177e+12	1.42045e+12	6.73562e+13
3156	Male	Infected Control	2	5.64546e+08	8.41397e+11	7.22581e+11	6.719e+08
3157	Male	Infected Control	2	1.29397e+09	4.73647e+11	63588.1	42562.5
4576	Male	Infected Control	6	6.41864e+07	2.59852e+12	1.50259e+12	3.94366e+13
3914	Male	Infected Control	0	1	1	1	1
4571	Male	Infected Control	6	2.98654e+06	1.94857e+12	2.98654e+06	4.98971e+13
4577	Male	Infected Control	6	6.3198e+08	3983097856000	4.76374e+11	1.13954e+14
3920	Male	Infected Control	6	6.1884e+07	1.37276e+12	5.04612e+11	5.99412e+13
4609	Male	Infected Control	4	6.70276e+07	1.17692e+11	1.05453e+12	8.77601e+11
4610	Male	Infected Control	4	1.75754e+08	7.73359e+11	1.61575e+13	2.64009e+12
Note: A value=1 was arbitrarialy asigned to all samples below the limit of detection (100)

## Sheet: Figure 3b
Figure 3b
				Log(10) TCID50/mL
Animal ID	Sex	Immunization Group	Days after Challenge	Oropharyngeal Swab	Nasal Turbinate	Lung	Brain
3919	Female	S-2P	0	1	1	1	1
3927	Female	S-2P	7	1	1	1	1
4574	Female	S-2P	7	1	1	1	1
3166	Female	S-2P	0
3168	Female	S-2P	2	1	1.8	1	1
3152	Female	S-2P	2	1	3.98674	1	1
3154	Female	S-2P	4	1	1	1	1
3153	Female	S-2P	4	1	1	1	1
4373	Male	S-2P	0	1	1	1	1
4375	Male	S-2P	2	1	1	1	1
4374	Male	S-2P	2	1	1	1	1
4340	Male	S-2P	0	1	1	1	1
4343	Male	S-2P	4	1	1	1	1
4342	Male	S-2P	4	1	1	1	1
4604	Male	S-2P	7	1	1	1	1
4606	Male	S-2P	6	1	1.8	3.71512	6.74085
4581	Female	S-V987H	0	1	1	1	1
4592	Female	S-V987H	4	1	1	1	1
4337	Female	S-V987H	4	1	1	1	1
4370	Female	S-V987H	7	1	1	1	1
4336	Female	S-V987H	7	1	1	1	1
3365	Female	S-V987H	2	1	1.8	1	1
3366	Female	S-V987H	2	1	1	1	1
4376	Male	S-V987H	0	1	1	1	1
4608	Male	S-V987H	2	1.8	1.8	1	1
4542	Male	S-V987H	2	1	1	1	1
4585	Male	S-V987H	4	1	1	1	1
4591	Male	S-V987H	4	1	1	1	1
4584	Male	S-V987H	7	1	1	1	1
4586	Male	S-V987H	7	1	1	1	1
3933	Female	RBD	0	1	1	1	1
3934	Female	RBD	2	1	4.84865	5.23285	1
3937	Female	RBD	2	1	3.12603	1	1
4600	Female	RBD	0	1	1	1	1
4598	Female	RBD	4	1	2.9677	2.7177	1
4597	Female	RBD	4	1	1	1	1
4526	Female	RBD	7	1	1	1	1.8
4353	Female	RBD	7	1	1.8	1	5.7275
3173	Male	RBD	4	1.8	1.8	4.65103	4.1177
3172	Male	RBD	7	1	1	1	1
3170	Male	RBD	6	1	4.50459	3.89376	7.10103
4595	Male	RBD	4	1	2.58308	1	1.8
4596	Male	RBD	0	1	1	1	1
4372	Male	RBD	2	1.8	5.10103	1	1
4371	Male	RBD	2	1	5.15103	1	1
3148	Female	Infected Control	0	1	1	1	1
3145	Female	Infected Control	0	1	1	1	1
3144	Female	Infected Control	6	1	5.15103	5.90985	7.27603
3147	Female	Infected Control	2	1.8	4.90629	4.7177	1
3143	Female	Infected Control	2	1.8	5.2177	1	1
3113	Female	Infected Control	7	1	2.61243	4.80103	6.88183
3092	Female	Infected Control	4	1	4.6307	1	5.40817
3112	Female	Infected Control	4	1	4.25224	5.10103	5.5927
3110	Female	Infected Control	6	1	6.00936	5.05629	7.90397
3943	Female	Infected Control	6	1	5.29368	4.83674	7.79166
3156	Male	Infected Control	2	1.8	5.50459	5.90629	1.8
3157	Male	Infected Control	2	2.61243	4.90629	1	1
4576	Male	Infected Control	6	1	4.8427	4.68198	7.32077
3914	Male	Infected Control	0	1	1	1	1
4571	Male	Infected Control	6	1	5.74401	3.88436	7.84611
4577	Male	Infected Control	6	1.8	5.68198	3.01156	7.83674
3920	Male	Infected Control	6	1	5.03436	3.98674	7.36243
4609	Male	Infected Control	4	1.8	4.10103	4.25595	4.70213
4610	Male	Infected Control	4	1.8	4.7177	5.25985	5.78317
Note: A value=1 was arbitrarialy asigned to all samples below the limit of detection (1,8)

## Sheet: Figure 3c
Figure 3c
				IHC Score
Animal ID	Sex	Immunization Group	Days after Challenge	Nasal Turbinate	Lung	Brian
3919	Female	S-2P	0	0	0	0
3927	Female	S-2P	7	0	0	0
4574	Female	S-2P	7	0	0	0
3166	Female	S-2P	0	0	0	0
3168	Female	S-2P	2	1	0	0
3152	Female	S-2P	2	0	0	0
3154	Female	S-2P	4	0	0	0
3153	Female	S-2P	4	0	0	0
4373	Male	S-2P	0	0	0	0
4375	Male	S-2P	2	1	0	0
4374	Male	S-2P	2	1	0	0
4340	Male	S-2P	0	0	0	0
4343	Male	S-2P	4	0	0	0
4342	Male	S-2P	4	0	0	0
4604	Male	S-2P	7	0	0	0
4606	Male	S-2P	6	0	1	3
4581	Female	S-V987H	0	0	0	0
4592	Female	S-V987H	4	1	0	0
4337	Female	S-V987H	4	0	0	0
4370	Female	S-V987H	7	0	0	0
4336	Female	S-V987H	7	0	0	0
3365	Female	S-V987H	2	1	0	0
3366	Female	S-V987H	2	0	0	0
4376	Male	S-V987H	0	0	0	0
4608	Male	S-V987H	2	0	0	0
4542	Male	S-V987H	2	0	0	0
4585	Male	S-V987H	4	1	0	0
4591	Male	S-V987H	4	0	0	0
4584	Male	S-V987H	7	0	0	0
4586	Male	S-V987H	7	0	0	0
3933	Female	RBD	0	0	0	0
3934	Female	RBD	2	1	1	0
3937	Female	RBD	2	1	0	0
4600	Female	RBD	0	0	0	0
4598	Female	RBD	4	1	1	0
4597	Female	RBD	4	0	0	0
4526	Female	RBD	7	0	1	1
4353	Female	RBD	7	0	1	3
3173	Male	RBD	4	1	3	1
3172	Male	RBD	7	0	0	0
3170	Male	RBD	6	0	2	3
4595	Male	RBD	4	1	1	1
4596	Male	RBD	0	0	0	0
4372	Male	RBD	2	1	1	0
4371	Male	RBD	2	1	0	0
3148	Female	Infected Control	0	0	0	0
3145	Female	Infected Control	0	0	0	0
3144	Female	Infected Control	6	0	3	3
3147	Female	Infected Control	2	1	1	0
3143	Female	Infected Control	2	1	2	0
3113	Female	Infected Control	7	0	2	3
3092	Female	Infected Control	4	1	0	1
3112	Female	Infected Control	4	1	3	2
3110	Female	Infected Control	6	0	2	3
3943	Female	Infected Control	6	1	3	3
3156	Male	Infected Control	2	1	2	0
3157	Male	Infected Control	2	1	0	0
4576	Male	Infected Control	6	1	2	3
3914	Male	Infected Control	0	0	0	0
4571	Male	Infected Control	6	0	1	3
4577	Male	Infected Control	6	0	2	3
3920	Male	Infected Control	6	1	3	3
4609	Male	Infected Control	4	0	2	2
4610	Male	Infected Control	4	0	3	2

## Sheet: Figure 3d
Figure 3d
				Lesion Score
Animal ID	Sex	Immunization Group	Days after Challenge	Nasal Turbinate	Lung	Brain
3919	Female	S-2P	0	0	0	0
3927	Female	S-2P	7	0	0	0
4574	Female	S-2P	7	0	0	0
3166	Female	S-2P	0	0	0	0
3168	Female	S-2P	2	1	0	0
3152	Female	S-2P	2	0	0	0
3154	Female	S-2P	4	0	0	0
3153	Female	S-2P	4	0	0	0
4373	Male	S-2P	0	0	0	0
4375	Male	S-2P	2	1	0	0
4374	Male	S-2P	2	1	0	0
4340	Male	S-2P	0	0	0	0
4343	Male	S-2P	4	0	0	0
4342	Male	S-2P	4	0	0	0
4604	Male	S-2P	7	0	0	0
4606	Male	S-2P	6	0	1	2
4581	Female	S-V987H	0	0	0	0
4592	Female	S-V987H	4	1	0	0
4337	Female	S-V987H	4	1	0	0
4370	Female	S-V987H	7	0	0	0
4336	Female	S-V987H	7	0	0	0
3365	Female	S-V987H	2	1	0	0
3366	Female	S-V987H	2	0	0	0
4376	Male	S-V987H	0	0	0	0
4608	Male	S-V987H	2	0	0	0
4542	Male	S-V987H	2	0	0	0
4585	Male	S-V987H	4	0	0	0
4591	Male	S-V987H	4	0	0	0
4584	Male	S-V987H	7	0	0	0
4586	Male	S-V987H	7	0	0	0
3933	Female	RBD	0	0	0	0
3934	Female	RBD	2	1	1	0
3937	Female	RBD	2	1	0	0
4600	Female	RBD	0	0	0	0
4598	Female	RBD	4	0	1	0
4597	Female	RBD	4	0	0	0
4526	Female	RBD	7	0	1	2
4353	Female	RBD	7	0	1	2
3173	Male	RBD	4	0	2	0
3172	Male	RBD	7	0	0	0
3170	Male	RBD	6	0	1	2
4595	Male	RBD	4	0	1	0
4596	Male	RBD	0	0	0	0
4372	Male	RBD	2	0	1	0
4371	Male	RBD	2	1	0	0
3148	Female	Infected Control	0	0	0	0
3145	Female	Infected Control	0	0	0	0
3144	Female	Infected Control	6	0	2	2
3147	Female	Infected Control	2	0	1	0
3143	Female	Infected Control	2	0	1	0
3113	Female	Infected Control	7	0	2	2
3092	Female	Infected Control	4	1	0	0
3112	Female	Infected Control	4	0	2	1
3110	Female	Infected Control	6	0	2	1
3943	Female	Infected Control	6	0	2	2
3156	Male	Infected Control	2	0	1	0
3157	Male	Infected Control	2	0	0	0
4576	Male	Infected Control	6	0	1	2
3914	Male	Infected Control	0	0	0	0
4571	Male	Infected Control	6	0	0	2
4577	Male	Infected Control	6	0	1	2
3920	Male	Infected Control	6	0	1	2
4609	Male	Infected Control	4	0	2	1
4610	Male	Infected Control	4	0	1	1
