# Supplementary material for: Immunization with V987H-stabilized Spike glycoprotein protects K18-hACE2 mice and golden Syrian hamsters upon SARS-CoV-2 infection
Source: Nat Commun. 2024 Mar 21;15:2349. doi: 10.1038/s41467-024-46714-w (PMC10957958; doi:10.1038/s41467-024-46714-w)
Supplement: Supplementary file 4 — Source data [file 41467_2024_46714_MOESM4_ESM.zip › source data/Source Data SUPPLEMENTARY FIGURE 5.xlsx]

## Sheet: Supplementary 5a
Supplementary Figure 5a
			Anti-Spike IgG (AU/mL)
Animal ID	Sex	Immunization Group	-32 days	-11 days	-1 days	3 days	7 days	14 days	Post-challenge
310-23	Female	S-2P	0.01	3.77236	34.2067	115.023			115.023
312-23	Female	S-2P	0.01	3.43166	34.3724		67.4787		67.4787
313-23	Female	S-2P	0.01	3.62574	31.784		73.1146		73.1146
314-23	Female	S-2P	0.01	4.03159	31.2002		132.651		132.651
315-23	Female	S-2P	0.01	3.7251	26.873	89.4457			89.4457
316-23	Female	S-2P	0.01	3.58122	25.0549			71.4895	71.4895
317-23	Female	S-2P	0.01	3.0753	24.8466			94.1988	94.1988
318-23	Female	S-2P	0.01	3.4455	24.186	72.8073			72.8073
319-23	Female	S-2P	0.01	4.62852	26.7575			42.1785	42.1785
335-23	Male	S-2P	0.01	1.83889	8.70931		12.4041		12.4041
336-23	Male	S-2P	0.01	1.84171	13.4301	14.8199			14.8199
338-23	Male	S-2P	0.01	2.50562	19.8139		32.3895		32.3895
339-23	Male	S-2P	0.01	1.90156	14.2967		31.0151		31.0151
340-23	Male	S-2P	0.01	1.22684	8.01153			16.8846	16.8846
341-23	Male	S-2P	0.01	1.59293	8.65608	7.99442			7.99442
342-23	Male	S-2P	0.01	2.52412	16.6074			19.4072	19.4072
343-23	Male	S-2P	0.01	1.62693	9.09808	14.6058			14.6058
344-23	Male	S-2P	0.01	3.0402	18.148			42.4277	42.4277
321-23	Female	S-V987H	0.01	1.87003	33.0571	62.4286			62.4286
322-23	Female	S-V987H	0.01	2.08092	31.4237		72.0749		72.0749
323-23	Female	S-V987H	0.01	2.43992	29.8679		45.6409		45.6409
324-23	Female	S-V987H	0.01	2.96414	24.6002		31.1713		31.1713
325-23	Female	S-V987H	0.01	2.48837	54.1869	83.3131			83.3131
326-23	Female	S-V987H	0.01	2.12889	30.7923	53.9212			53.9212
327-23	Female	S-V987H	0.01	2.55232	27.4841			35.8286	35.8286
328-23	Female	S-V987H	0.01	2.26439	42.0377			48.1105	48.1105
329-23	Female	S-V987H	0.01	2.88238	29.7165			52.3485	52.3485
331-23	Male	S-V987H	0.01	1.41112	7.80908		4.47229		4.47229
332-23	Male	S-V987H	0.01	1.31246	9.15666		14.3759		14.3759
333-23	Male	S-V987H	0.01	2.39305	17.7378	22.225			22.225
334-23	Male	S-V987H	0.01	1.35816	8.75436		10.139		10.139
355-23	Male	S-V987H	0.01	2.14173	9.83746			27.3532	27.3532
356-23	Male	S-V987H	0.01	1.33316	8.04314			20.3353	20.3353
357-23	Male	S-V987H	0.01	1.77412	14.5222	14.8785			14.8785
358-23	Male	S-V987H	0.01	2.19329	20.1286			40.5222	40.5222
359-23	Male	S-V987H	0.01	1.29216	5.36509	8.63263			8.63263
300-23	Female	Infected Control	0.01	0.01	0.01	0.01			0.01
301-23	Female	Infected Control	0.01	0.01	0.01		0.01		0.01
302-23	Female	Infected Control	0.01	0.01	0.01		0.01		0.01
303-23	Female	Infected Control	0.01	0.01	0.01		0.01		0.01
304-23	Female	Infected Control	0.01	0.01	0.01	0.01			0.01
305-23	Female	Infected Control	0.01	0.01	0.01	0.01			0.01
306-23	Female	Infected Control	0.01	0.01	0.01			1.38486	1.38486
307-23	Female	Infected Control	0.01	0.01	0.01			2.72185	2.72185
308-23	Female	Infected Control	0.01	0.01	0.01			0.309023	0.309023
345-23	Male	Infected Control	0.01	0.01	0.01	0.01			0.01
346-23	Male	Infected Control	0.01	0.01	0.01			0.479493	0.479493
347-23	Male	Infected Control	0.01	0.01	0.01			1.53199	1.53199
348-23	Male	Infected Control	0.01	0.01	0.01			0.01	0.01
350-23	Male	Infected Control	0.01	0.01	0.01	0.01			0.01
351-23	Male	Infected Control	0.01	0.01	0.01	0.01			0.01
352-23	Male	Infected Control	0.01	0.01	0.01		0.01		0.01
353-23	Male	Infected Control	0.01	0.01	0.01		0.01		0.01
354-23	Male	Infected Control	0.01	0.01	0.01		0.01		0.01
309-23	Female	Uninfected Control	0.01	0.01	0.01			0.01	0.01
311-23	Female	Uninfected Control	0.01	0.01	0.01			0.01	0.01
337-23	Male	Uninfected Control	0.01	0.01	0.01			0.01	0.01
320-23	Female	Uninfected Control	0.01	0.01	0.01			0.01	0.01
330-23	Male	Uninfected Control	0.01	0.01	0.01			0.01	0.01
349-23	Male	Uninfected Control	0.01	0.01	0.01			0.01	0.01
Note: A value=0,01 was arbitrarialy asigned to all samples below the limit of detection (0,05)

## Sheet: Supplementary 5b
Supplementary Figure 5b
Animal ID	Sex	Immunization Group	Days after Challenge	Lesion Score Nasal Turbinate
310-23	Female	S-2P	3	0
312-23	Female	S-2P	7	0
313-23	Female	S-2P	7	0
314-23	Female	S-2P	7	0
315-23	Female	S-2P	3	0
316-23	Female	S-2P	14	0
317-23	Female	S-2P	14	0
318-23	Female	S-2P	3	0
319-23	Female	S-2P	14	0
335-23	Male	S-2P	7	0
336-23	Male	S-2P	3	0
338-23	Male	S-2P	7	0
339-23	Male	S-2P	7	0
340-23	Male	S-2P	14	0
341-23	Male	S-2P	3	0
342-23	Male	S-2P	14	0
343-23	Male	S-2P	3	0
344-23	Male	S-2P	14	0
321-23	Female	S-V987H	3	0
322-23	Female	S-V987H	7	0
323-23	Female	S-V987H	7	0
324-23	Female	S-V987H	7	0
325-23	Female	S-V987H	3	0
326-23	Female	S-V987H	3	0
327-23	Female	S-V987H	14	0
328-23	Female	S-V987H	14	0
329-23	Female	S-V987H	14	0
331-23	Male	S-V987H	7	0
332-23	Male	S-V987H	7	0
333-23	Male	S-V987H	3	0
334-23	Male	S-V987H	7	0
355-23	Male	S-V987H	14	0
356-23	Male	S-V987H	14	0
357-23	Male	S-V987H	3	0
358-23	Male	S-V987H	14	0
359-23	Male	S-V987H	3	0
300-23	Female	Infected Control	3	0
301-23	Female	Infected Control	7	0
302-23	Female	Infected Control	7	0
303-23	Female	Infected Control	7	0
304-23	Female	Infected Control	3	0
305-23	Female	Infected Control	3	0
306-23	Female	Infected Control	14	0
307-23	Female	Infected Control	14	0
308-23	Female	Infected Control	14	0
345-23	Male	Infected Control	3	0
346-23	Male	Infected Control	14	0
347-23	Male	Infected Control	14	0
348-23	Male	Infected Control	14	0
350-23	Male	Infected Control	3	0
351-23	Male	Infected Control	3	0
352-23	Male	Infected Control	7	0
353-23	Male	Infected Control	7	0
354-23	Male	Infected Control	7	0
309-23	Female	Uninfected Control	14	0
311-23	Female	Uninfected Control	14	0
337-23	Male	Uninfected Control	14	0
320-23	Female	Uninfected Control	14	0
330-23	Male	Uninfected Control	14	0
349-23	Male	Uninfected Control	14	0

## Sheet: Supplementary 5c
Supplementary Figure 5c
Animal ID	Sex	Immunization Group	Days after Challenge	IHC Score Nasal Turbinate
310-23	Female	S-2P	3	1
312-23	Female	S-2P	7	0
313-23	Female	S-2P	7	0
314-23	Female	S-2P	7	0
315-23	Female	S-2P	3	0
316-23	Female	S-2P	14	0
317-23	Female	S-2P	14	0
318-23	Female	S-2P	3	0
319-23	Female	S-2P	14	0
335-23	Male	S-2P	7	0
336-23	Male	S-2P	3	0
338-23	Male	S-2P	7	0
339-23	Male	S-2P	7	0
340-23	Male	S-2P	14	0
341-23	Male	S-2P	3	0
342-23	Male	S-2P	14	0
343-23	Male	S-2P	3	0
344-23	Male	S-2P	14	0
321-23	Female	S-V987H	3	0
322-23	Female	S-V987H	7	0
323-23	Female	S-V987H	7	0
324-23	Female	S-V987H	7	0
325-23	Female	S-V987H	3	0
326-23	Female	S-V987H	3	0
327-23	Female	S-V987H	14	0
328-23	Female	S-V987H	14	0
329-23	Female	S-V987H	14	0
331-23	Male	S-V987H	7	0
332-23	Male	S-V987H	7	0
333-23	Male	S-V987H	3	0
334-23	Male	S-V987H	7	0
355-23	Male	S-V987H	14	0
356-23	Male	S-V987H	14	0
357-23	Male	S-V987H	3	0
358-23	Male	S-V987H	14	0
359-23	Male	S-V987H	3	0
300-23	Female	Infected Control	3	0
301-23	Female	Infected Control	7	0
302-23	Female	Infected Control	7	0
303-23	Female	Infected Control	7	0
304-23	Female	Infected Control	3	0
305-23	Female	Infected Control	3	0
306-23	Female	Infected Control	14	0
307-23	Female	Infected Control	14	0
308-23	Female	Infected Control	14	0
345-23	Male	Infected Control	3	0
346-23	Male	Infected Control	14	0
347-23	Male	Infected Control	14	0
348-23	Male	Infected Control	14	0
350-23	Male	Infected Control	3	0
351-23	Male	Infected Control	3	0
352-23	Male	Infected Control	7	0
353-23	Male	Infected Control	7	0
354-23	Male	Infected Control	7	0
309-23	Female	Uninfected Control	14	0
311-23	Female	Uninfected Control	14	0
337-23	Male	Uninfected Control	14	0
320-23	Female	Uninfected Control	14	0
330-23	Male	Uninfected Control	14	0
349-23	Male	Uninfected Control	14	0

## Sheet: Supplementary 5d
Supplementary Figure 5d
				Log 10 TICD50/mL
Animal ID	Sex	Immunization Group	Days after Challenge	Oropharyngeal Swab	Nasal Turbinate	Lung	Brain
310-23	Female	S-2P	3	10	63.0957	10	10
312-23	Female	S-2P	7	10	10	10	10
313-23	Female	S-2P	7	10	10	10	10
314-23	Female	S-2P	7	10	10	10	10
315-23	Female	S-2P	3	10	10	10	10
316-23	Female	S-2P	14	10	10	10	10
317-23	Female	S-2P	14	10	10	10	10
318-23	Female	S-2P	3	10	10	63.0957	10
319-23	Female	S-2P	14	10	10	10	10
335-23	Male	S-2P	7	10	10	10	10
336-23	Male	S-2P	3	10	63.0957	1023.29	10
338-23	Male	S-2P	7	10	10	10	10
339-23	Male	S-2P	7	10	10	10	10
340-23	Male	S-2P	14	10	63.0957	10	10
341-23	Male	S-2P	3	10	63.0957	4786.3	10
342-23	Male	S-2P	14	10	10	10	10
343-23	Male	S-2P	3	10	10	389.045	10
344-23	Male	S-2P	14	10	10	10	10
321-23	Female	S-V987H	3	10	10	10	10
322-23	Female	S-V987H	7	10	10	10	10
323-23	Female	S-V987H	7	10	10	10	10
324-23	Female	S-V987H	7	10	10	10	10
325-23	Female	S-V987H	3	10	10	63.0957	10
326-23	Female	S-V987H	3	10	10	10	10
327-23	Female	S-V987H	14	10	10	10	10
328-23	Female	S-V987H	14	10	10	10	10
329-23	Female	S-V987H	14	10	10	10	10
331-23	Male	S-V987H	7	10	10	10	10
332-23	Male	S-V987H	7	10	10	63.0957	10
333-23	Male	S-V987H	3	10	10	10	10
334-23	Male	S-V987H	7	10	10	10	10
355-23	Male	S-V987H	14	10	10	10	10
356-23	Male	S-V987H	14	10	10	10	10
357-23	Male	S-V987H	3	10	10	10	10
358-23	Male	S-V987H	14	10	10	10	10
359-23	Male	S-V987H	3	10	63.0957	1584.89	10
300-23	Female	Infected Control	3	10	10	489.779	10
301-23	Female	Infected Control	7	10	63.0957	10	10
302-23	Female	Infected Control	7	10	10	10	10
303-23	Female	Infected Control	7	10	10	10	10
304-23	Female	Infected Control	3	10	63.0957	812.831	10
305-23	Female	Infected Control	3	977.237	63.0957	10	10
306-23	Female	Infected Control	14	10	10	10	10
307-23	Female	Infected Control	14	10	10	10	10
308-23	Female	Infected Control	14	10	10	10	10
345-23	Male	Infected Control	3	10	10	1819.7	10
346-23	Male	Infected Control	14	10	10	10	10
347-23	Male	Infected Control	14	10	10	10	10
348-23	Male	Infected Control	14	10	10	10	10
350-23	Male	Infected Control	3	10	63.0957	630.957	10
351-23	Male	Infected Control	3	10	10	1202.26	10
352-23	Male	Infected Control	7	10	10	63.0957	10
353-23	Male	Infected Control	7	10	10	10	10
354-23	Male	Infected Control	7	10	10	63.0957	10
Note: A value=1,00E+01 was arbitrarialy asigned to all samples below the limit of detection (6,31E+01)
