# Supplementary material for: Immunization with V987H-stabilized Spike glycoprotein protects K18-hACE2 mice and golden Syrian hamsters upon SARS-CoV-2 infection
Source: Nat Commun. 2024 Mar 21;15:2349. doi: 10.1038/s41467-024-46714-w (PMC10957958; doi:10.1038/s41467-024-46714-w)
Supplement: Supplementary file 4 — Source data [file 41467_2024_46714_MOESM4_ESM.zip › source data/Source Data FIGURE 4.xlsx]

## Sheet: Figure 4b
Figure 4b
			anti-RBD IgG (AU/mL)
Animal ID	Sex	Immunization Group	-40 days	-10 days	-3 days	0 days	2 days	4 days	7 days	Post-Challenge
4989	Female	S-2P	0.01	1.40096	66.9102	426.474				426.474
4990	Female	S-2P	0.01	1.56299	165.822	288.058				288.058
4991	Female	S-2P	0.01	1.97107	111.129		604.893			604.893
4992	Female	S-2P	0.01	1.10369	444.421		497.257			497.257
5959	Female	S-2P	0.01	0.01	102.845			1358.89		1358.89
5960	Female	S-2P	0.01	1.76642	181.008			486.881		486.881
5961	Female	S-2P	0.01	7.61157	230.146				1958.22	1958.22
4988	Female	S-2P	0.01	5.59676	709.063				1794.35	1794.35
4986	Male	S-2P	0.01	1.22768	208.542	585.172				585.172
4987	Male	S-2P	0.01	9.45456	1000	712.619				712.619
4993	Male	S-2P	0.01	11.3758	210.328		208.648			208.648
4994	Male	S-2P	0.01	0.84326	41.239		91.9181			91.9181
5192	Male	S-2P	0.01	1.03839	87.8099			1330.24		1330.24
5193	Male	S-2P	0.01	15.5137	249.157			306.235		306.235
5194	Male	S-2P	0.01	3.12081	128.808				891.206	891.206
5216	Male	S-2P	0.01	2.32373	372.879				885.904	885.904
5185	Female	S-V987H	0.01	7.13832	130.224	438.738				438.738
5186	Female	S-V987H	0.01	0.562727	82.7396	285.692				285.692
5187	Female	S-V987H	0.01	1.57608	195.313		309.406			309.406
5188	Female	S-V987H	0.01	1.71668	119.276		286.481			286.481
5006	Female	S-V987H	0.01	35.7651	521.509			664.327		664.327
5215	Female	S-V987H	0.01	0.952917	183.017			590.59		590.59
4996	Female	S-V987H	0.01	1.54983	127.417				1919.84	1919.84
4997	Female	S-V987H	0.01	0.01	60.4114				2209.84	2209.84
4983	Male	S-V987H	0.01	2.84976	212.147	186.447				186.447
4984	Male	S-V987H	0.01	0.323787	61.8464	258.895				258.895
4985	Male	S-V987H	0.01	6.13342	165.266		224.767			224.767
5007	Male	S-V987H	0.01	9.76037	507.578		878.905			878.905
5008	Male	S-V987H	0.01	0.359715	72.0828			1309.5		1309.5
5009	Male	S-V987H	0.01	0.424761	80.2564			1179.75		1179.75
5010	Male	S-V987H	0.01	2.34581	325.883				1118.17	1118.17
5011	Male	S-V987H	0.01	0.359715	116.555				2454.3	2454.3
4968	Female	RBD	0.01	0.01	0.01	6.72303				6.72303
4969	Female	RBD	0.01	0.01	0.10657	9.28619				9.28619
4970	Female	RBD	0.01	0.01	0.01		7.97987			7.97987
4971	Female	RBD	0.01	0.01	0.711289		9.59637			9.59637
4972	Female	RBD	0.01	0.01	0.280383			10.0514		10.0514
4973	Female	RBD	0.01	0.01	0.01			33.2774		33.2774
4974	Female	RBD	0.01	0.01	0.01				128.293	128.293
4975	Female	RBD	0.01	0.716302	0.422738				196.735	196.735
5231	Male	RBD	0.01	0.01	0.516066	5.7297				5.7297
5232	Male	RBD	0.01	0.01	0.59918	5.93651				5.93651
5233	Male	RBD	0.01	0.01	0.01		6.33729			6.33729
5234	Male	RBD	0.01	0.01	0.01		7.97987			7.97987
5235	Male	RBD	0.01	0.01	2.92615			10.7856		10.7856
5236	Male	RBD	0.01	0.01	0.162387			21.7863		21.7863
4998	Male	RBD	0.01	0.01	0.01				176.779	176.779
4999	Male	RBD	0.01	0.01	0.206967				123.778	123.778
5223	Female	Infected Control	0.01	0.01	0.01		6.72303			6.72303
5224	Female	Infected Control	0.01	0.01	0.01		7.97987			7.97987
5225	Female	Infected Control	0.01	0.01	0.01		11.7708			11.7708
5226	Female	Infected Control	0.01	0.01	0.01		8.31751			8.31751
5227	Female	Infected Control	0.01	0.01	0.01			10.7856		10.7856
5228	Female	Infected Control	0.01	0.01	0.01			27.6022		27.6022
5229	Female	Infected Control	0.01	0.01	0.01			15.1226		15.1226
5230	Female	Infected Control	0.01	0.01	0.01			10.3485		10.3485
5882	Female	Infected Control	0.01	0.01	0.01				137.117	137.117
5883	Female	Infected Control	0.01	0.01	0.01				194.451	194.451
5884	Female	Infected Control	0.01	0.01	0.01				87.2955	87.2955
5885	Female	Infected Control	0.01	0.01	0.01				153.34	153.34
5189	Female	Infected Control	0.01	0.01	0.01	0.01				0.01
5190	Female	Infected Control	0.01	0.01	0.01	0.01				0.01
5191	Female	Infected Control	0.01	0.01	0.01	0.01				0.01
5217	Male	Infected Control	0.01	0.01	0.01	0.01				0.01
5212	Female	Uninfected Control	0.01	0.01	0.01	0.01				0.01
5962	Female	Uninfected Control	0.01	0.01	0.01	0.01				0.01
5964	Male	Uninfected Control	0.01	0.01	0.01	0.01				0.01
5965	Male	Uninfected Control	0.01	0.01	0.01	0.01				0.01
Note: A value=0,01 was arbitrarialy asigned to all samples below the limit of detection (0,05)

## Sheet: Figure 4c
Figure 4c
Animal ID	Sex	Immunization Group	Days after Challenge	ID50 SARS-CoV-2 WH1
4989	Female	S-2P	0	776.467		*Low Limit of Detection at 100
4990	Female	S-2P	0	710.871
4991	Female	S-2P	2	777.947
4992	Female	S-2P	2	2783.65
5959	Female	S-2P	4	11793.5
5960	Female	S-2P	4	2330.25
5961	Female	S-2P	7	16124
4988	Female	S-2P	7	13102.4
4986	Male	S-2P	0	1930.04
4987	Male	S-2P	0	3604.94
4993	Male	S-2P	2	923.313
4994	Male	S-2P	2	791.346
5192	Male	S-2P	4	5744.01
5193	Male	S-2P	4	50
5194	Male	S-2P	7	3015.12
5216	Male	S-2P	7	7630.41
5185	Female	S-V987H	0	984.623
5186	Female	S-V987H	0	389.312
5187	Female	S-V987H	2	408.723
5188	Female	S-V987H	2	626.531
5006	Female	S-V987H	4	7446.13
5215	Female	S-V987H	4	3805.97
4996	Female	S-V987H	7	18333.7
4997	Female	S-V987H	7	24300
4983	Male	S-V987H	0	1472.15
4984	Male	S-V987H	0	814.795
4985	Male	S-V987H	2	377.403
5007	Male	S-V987H	2	8302.99
5008	Male	S-V987H	4	23203.9
5009	Male	S-V987H	4	16433.6
5010	Male	S-V987H	7	24300
5011	Male	S-V987H	7	24300
4968	Female	RBD	0	50
4969	Female	RBD	0	50
4970	Female	RBD	2	50
4971	Female	RBD	2	50
4972	Female	RBD	4	50
4973	Female	RBD	4	50
4974	Female	RBD	7	21257.1
4975	Female	RBD	7	24300
5231	Male	RBD	0	50
5232	Male	RBD	0	50
5233	Male	RBD	2	50
5234	Male	RBD	2	50
5235	Male	RBD	4	335.924
5236	Male	RBD	4	182.983
4998	Male	RBD	7	24300
4999	Male	RBD	7	24300
5223	Female	Infected Control	2	50
5224	Female	Infected Control	2	50
5225	Female	Infected Control	2	50
5226	Female	Infected Control	2	50
5227	Female	Infected Control	4	249.575
5228	Female	Infected Control	4	336.966
5229	Female	Infected Control	4	494.475
5230	Female	Infected Control	4	246.087
5882	Female	Infected Control	7	24300
5883	Female	Infected Control	7	24300
5884	Female	Infected Control	7	24300
5885	Female	Infected Control	7	24300
5189	Female	Infected Control	0	50
5190	Female	Infected Control	0	50
5191	Female	Infected Control	0	50
5217	Male	Infected Control	0	50
5212	Female	Uninfected Control	7	50
5962	Female	Uninfected Control	7	50
5964	Male	Uninfected Control	7	50
5965	Male	Uninfected Control	7	50
Note: A value=50 was arbitrarialy asigned to all samples below the limit of detection (100)

## Sheet: Figure 4d
Figure 4d
Animal ID	Sex	Immunization Group	Days after Challenge	ID50 SARS-CoV-2 BETA
4989	Female	S-2P	0	50		*Low Limit of Detection at 100
4990	Female	S-2P	0	50
4991	Female	S-2P	2	50
4992	Female	S-2P	2	50
5959	Female	S-2P	4	432.138
5960	Female	S-2P	4	50
5961	Female	S-2P	7	50
4988	Female	S-2P	7	710.899
4986	Male	S-2P	0	389.225
4987	Male	S-2P	0	50
4993	Male	S-2P	2	50
4994	Male	S-2P	2	179.545
5192	Male	S-2P	4	862.523
5193	Male	S-2P	4	50
5194	Male	S-2P	7	185.152
5216	Male	S-2P	7	473.91
5185	Female	S-V987H	0	50
5186	Female	S-V987H	0	50
5187	Female	S-V987H	2	50
5188	Female	S-V987H	2	50
5006	Female	S-V987H	4	50
5215	Female	S-V987H	4	50
4996	Female	S-V987H	7	691.29
4997	Female	S-V987H	7	3577.78
4983	Male	S-V987H	0	50
4984	Male	S-V987H	0	50
4985	Male	S-V987H	2	50
5007	Male	S-V987H	2	811.571
5008	Male	S-V987H	4	904.872
5009	Male	S-V987H	4	1631.49
5010	Male	S-V987H	7	283.046
5011	Male	S-V987H	7	923.1
4968	Female	RBD	0	50
4969	Female	RBD	0	50
4970	Female	RBD	2	50
4971	Female	RBD	2	50
4972	Female	RBD	4	50
4973	Female	RBD	4	50
4974	Female	RBD	7	750.999
4975	Female	RBD	7	260.493
5231	Male	RBD	0	50
5232	Male	RBD	0	50
5233	Male	RBD	2	50
5234	Male	RBD	2	50
5235	Male	RBD	4	50
5236	Male	RBD	4	50
4998	Male	RBD	7	450.015
4999	Male	RBD	7	1680.93
5223	Female	Infected Control	2	50
5224	Female	Infected Control	2	50
5225	Female	Infected Control	2	50
5226	Female	Infected Control	2	50
5227	Female	Infected Control	4	50
5228	Female	Infected Control	4	50
5229	Female	Infected Control	4	50
5230	Female	Infected Control	4	50
5882	Female	Infected Control	7	771.695
5883	Female	Infected Control	7	282.319
5884	Female	Infected Control	7	476.498
5885	Female	Infected Control	7	1101.95
5189	Female	Infected Control	0	50
5190	Female	Infected Control	0	50
5191	Female	Infected Control	0	50
5217	Male	Infected Control	0	50
5212	Female	Uninfected Control	7	50
5962	Female	Uninfected Control	7	50
5964	Male	Uninfected Control	7	50
5965	Male	Uninfected Control	7	50
Note: A value=50 was arbitrarialy asigned to all samples below the limit of detection (100)

## Sheet: Figure 4e
Figure 4e
			Body Weight (% Change)
Animal ID	Sex	Immunization Group	0 days	1 days	2 days	3 days	4 days	5 days	6 days	7 days
4991	Female	S-2P	100	99.2537	97.7612
4992	Female	S-2P	100	99.2647	98.5294
5959	Female	S-2P	100	100	95.7576	96.3636	95.1515
5960	Female	S-2P	100	97.931	95.8621	96.5517	97.931
5961	Female	S-2P	100	98.6842	94.0789	98.0263	98.6842	98.0263	98.6842	98.6842
4988	Female	S-2P	100	97.5155	96.2733	98.1366	99.3789	98.7578	99.3789	101.242
4993	Male	S-2P	100	99.2701	96.3504
4994	Male	S-2P	100	99.2063	96.0317
5192	Male	S-2P	100	100	97.4359	96.5812	98.2906
5193	Male	S-2P	100	100	95.8678	95.0413	96.6942
5194	Male	S-2P	100	101.6	99.2	100	100	100	99.2	100
5216	Male	S-2P	100	99.1304	94.7826	93.913	95.6522	96.5217	96.5217	98.2609
5187	Female	S-V987H	100	101.575	100.787
5188	Female	S-V987H	100	98.4496	96.124
5006	Female	S-V987H	100	101.449	100	101.449	103.623
5215	Female	S-V987H	100	100	95.4128	96.3303	100
4996	Female	S-V987H	100	98.374	94.3089	94.3089	95.935	97.561	98.374	98.374
4997	Female	S-V987H	100	100.752	94.7368	96.2406	100	100	99.2481	99.2481
4985	Male	S-V987H	100	96.3768	94.2029
5007	Male	S-V987H	100	99.1304	97.3913
5008	Male	S-V987H	100	97.561	94.3089	91.8699	92.6829
5009	Male	S-V987H	100	97.8102	95.6204	96.3504	97.8102
5010	Male	S-V987H	100	99.1453	97.4359	97.4359	99.1453	99.1453	99.1453	98.2906
5011	Male	S-V987H	100	98.3471	94.2149	94.2149	94.2149	95.0413	94.2149	95.0413
4970	Female	RBD	100	100.69	94.4828
4971	Female	RBD	100	100	94.6565
4972	Female	RBD	100	99.3421	95.3947	92.1053	89.4737
4973	Female	RBD	100	100.73	96.3504	92.7007	88.3212
4974	Female	RBD	100	97.931	93.1034	90.3448	88.2759	86.2069	83.4483	83.4483
4975	Female	RBD	100	102.985	94.7761	91.0448	87.3134	85.8209	82.8358	84.3284
5233	Male	RBD	100	97.7444	95.4887
5234	Male	RBD	100	97.3913	95.6522
5235	Male	RBD	100	100	95.4955	93.6937	91.8919
5236	Male	RBD	100	100.775	97.6744	94.5736	91.4729
4998	Male	RBD	100	99.2701	94.8905	91.9708	89.0511	87.5912	85.4015	84.6715
4999	Male	RBD	100	99.1071	94.6429	92.8571	90.1786	89.2857	85.7143	83.9286
5223	Female	Infected Control	100	97.619	92.0635
5224	Female	Infected Control	100	100	95.1613
5225	Female	Infected Control	100	97.7778	94.0741
5226	Female	Infected Control	100	101.6	96.8
5227	Female	Infected Control	100	103.947	98.6842	94.0789	90.7895
5228	Female	Infected Control	100	100	95.4545	92.7273	91.8182
5229	Female	Infected Control	100	96.3768	92.029	89.1304	88.4058
5230	Female	Infected Control	100	100.699	93.7063	89.5105	86.7133
5882	Female	Infected Control	100	100.758	96.9697	96.2121	94.697	93.1818	91.6667	94.697
5883	Female	Infected Control	100	99.2857	95	93.5714	92.8571	91.4286	88.5714	89.2857
5884	Female	Infected Control	100	98.4496	93.0233	89.9225	88.3721	86.8217	84.4961	85.2713
5885	Female	Infected Control	100	99.2188	95.3125	92.1875	89.8438	87.5	85.9375	86.7188
5212	Female	Uninfected Control	100	101.835	101.835	104.587	105.505	106.422	105.505	107.339
5962	Female	Uninfected Control	100	97.7778	97.7778	99.2593	99.2593	98.5185	99.2593	99.2593
5964	Male	Uninfected Control	100	99.1803	98.3607	100	100.82	100.82	102.459	104.098
5965	Male	Uninfected Control	100	102.632	100.877	102.632	103.509	102.632	103.509	102.632
