# Supplementary material for: Immunization with V987H-stabilized Spike glycoprotein protects K18-hACE2 mice and golden Syrian hamsters upon SARS-CoV-2 infection
Source: Nat Commun. 2024 Mar 21;15:2349. doi: 10.1038/s41467-024-46714-w (PMC10957958; doi:10.1038/s41467-024-46714-w)
Supplement: Supplementary file 4 — Source data [file 41467_2024_46714_MOESM4_ESM.zip › source data/Source Data FIGURE 8.xlsx]

## Sheet: Figure 8b
Figure 8b
			Anti-RBD IgG (AU/mL)
Animal ID	Sex	Immunization Group	-32 days	-11 days	-1 days	3 days	7 days	14 days	Post-Challenge
310-23	Female	S-2P	0.01	1.48602	9.2695	13.9322			13.9322
312-23	Female	S-2P	0.01	1.42207	13.1182		36.1207		36.1207
313-23	Female	S-2P	0.01	2.17459	10.5892		37.5873		37.5873
314-23	Female	S-2P	0.01	2.26854	15.5657		31.9321		31.9321
315-23	Female	S-2P	0.01	1.83146	9.89134	27.6803			27.6803
316-23	Female	S-2P	0.01	1.41643	17.286			42.5026	42.5026
317-23	Female	S-2P	0.01	1.71943	15.4982			67.3081	67.3081
318-23	Female	S-2P	0.01	2.01954	10.9742	24.4159			24.4159
319-23	Female	S-2P	0.01	1.24752	9.0448			10.649	10.649
335-23	Male	S-2P	0.01	1.18939	3.16417		6.48339		6.48339
336-23	Male	S-2P	0.01	0.730248	5.27885	7.85003			7.85003
338-23	Male	S-2P	0.01	1.80394	12.6861		22.6485		22.6485
339-23	Male	S-2P	0.01	1.60042	8.77328		32.429		32.429
340-23	Male	S-2P	0.01	0.233229	3.81886			10.221	10.221
341-23	Male	S-2P	0.01	0.761505	2.00835	2.35333			2.35333
342-23	Male	S-2P	0.01	1.58685	5.05188			8.33709	8.33709
343-23	Male	S-2P	0.01	1.04739	3.86583	11.0805			11.0805
344-23	Male	S-2P	0.01	1.48533	6.22827			21.3529	21.3529
321-23	Female	S-V987H	0.01	1.52551	14.7486	35.9816			35.9816
322-23	Female	S-V987H	0.01	3.79163	20.4568		63.1974		63.1974
323-23	Female	S-V987H	0.01	1.73454	12.7022		48.671		48.671
324-23	Female	S-V987H	0.01	2.60756	9.2292		19.0079		19.0079
325-23	Female	S-V987H	0.01	2.51393	18.712	47.2616			47.2616
326-23	Female	S-V987H	0.01	1.63595	12.5956	38.9322			38.9322
327-23	Female	S-V987H	0.01	1.77253	8.31751			12.1183	12.1183
328-23	Female	S-V987H	0.01	1.61677	11.1137			13.302	13.302
329-23	Female	S-V987H	0.01	1.97657	13.459			41.9627	41.9627
331-23	Male	S-V987H	0.01	0.30884	1.88242		2.73429		2.73429
332-23	Male	S-V987H	0.01	0.963083	3.89925		8.28441		8.28441
333-23	Male	S-V987H	0.01	1.39305	8.69159	11.4626			11.4626
334-23	Male	S-V987H	0.01	1.30379	7.25944		6.72588		6.72588
355-23	Male	S-V987H	0.01	1.72328	5.14153			9.4228	9.4228
356-23	Male	S-V987H	0.01	0.412614	1.32584			4.28474	4.28474
357-23	Male	S-V987H	0.01	0.876553	2.73054	4.6891			4.6891
358-23	Male	S-V987H	0.01	1.68843	9.35107			23.8002	23.8002
359-23	Male	S-V987H	0.01	0.62864	4.78867	8.08728			8.08728
300-23	Female	Infected Control	0.01	0.01	0.01	0.01			0.01
301-23	Female	Infected Control	0.01	0.01	0.01		0.01		0.01
302-23	Female	Infected Control	0.01	0.01	0.01		0.01		0.01
303-23	Female	Infected Control	0.01	0.01	0.01		0.01		0.01
304-23	Female	Infected Control	0.01	0.01	0.01	0.01			0.01
305-23	Female	Infected Control	0.01	0.01	0.01	0.01			0.01
306-23	Female	Infected Control	0.01	0.01	0.01			0.225871	0.225871
307-23	Female	Infected Control	0.01	0.01	0.01			1.00045	1.00045
308-23	Female	Infected Control	0.01	0.01	0.01			0.01	0.01
345-23	Male	Infected Control	0.01	0.01	0.01	0.01			0.01
346-23	Male	Infected Control	0.01	0.01	0.01			0.01	0.01
347-23	Male	Infected Control	0.01	0.01	0.01			0.01	0.01
348-23	Male	Infected Control	0.01	0.01	0.01			0.01	0.01
350-23	Male	Infected Control	0.01	0.01	0.01	0.01			0.01
351-23	Male	Infected Control	0.01	0.01	0.01	0.01			0.01
352-23	Male	Infected Control	0.01	0.01	0.01		0.01		0.01
353-23	Male	Infected Control	0.01	0.01	0.01		0.01		0.01
354-23	Male	Infected Control	0.01	0.01	0.01		0.01		0.01
309-23	Female	Uninfected Control	0.01	0.01	0.01			0.01	0.01
311-23	Female	Uninfected Control	0.01	0.01	0.01			0.01	0.01
337-23	Male	Uninfected Control	0.01	0.01	0.01			0.01	0.01
320-23	Female	Uninfected Control	0.01	0.01	0.01			0.01	0.01
330-23	Male	Uninfected Control	0.01	0.01	0.01			0.01	0.01
349-23	Male	Uninfected Control	0.01	0.01	0.01			0.01	0.01
Note: A value=0,01 was arbitrarialy asigned to all samples below the limit of detection (0,05)

## Sheet: Figure 8c
Figure 8c
			Body Weight (%Change)
Animal ID	Sex	Immunization Group	0 days	1 days	2 days	3 days	4 days	5 days	6 days	7 days	8 days	9 days	10 days	11 days	12 days	13 days	14 days
310-23	Female	S-2P	100	97.2222	97.6852	98.6111
312-23	Female	S-2P	100	101.786	104.018	100.893	97.7679	100.446	100.446	100.893
313-23	Female	S-2P	100	106.03	108.04	106.533	102.01	104.02	106.03	107.538
314-23	Female	S-2P	100	99	96	96.5	97.5	99	98.5	98
315-23	Female	S-2P	100	99.0654	103.271	102.664
316-23	Female	S-2P	100	100	100.498	99.005	99.5025	101.493	102.985	100.995	99.5025	100.995	103.483	101.99	103.98	103.383	101.99
317-23	Female	S-2P	100	97.5	100.417	102.083	96.25	100.833	101.667	101.25	97.5	97.5	101.25	102.083	99.5833	99.2083	102.083
318-23	Female	S-2P	100	100.524	102.094	101.047
319-23	Female	S-2P	100	97.4895	100.418	103.347	101.255	104.603	105.858	104.142	102.929	101.674	97.9079	97.4895	100.418	101.967	99.1632
335-23	Male	S-2P	100	100.33	100.66	100	99.67	99.0099	98.0198	101.98
336-23	Male	S-2P	100	100.714	100.714	100
338-23	Male	S-2P	100	98.4556	99.2278	101.158	100	101.158	101.158	101.544
339-23	Male	S-2P	100	101.003	100.334	98.9967	100	99.3311	99.3311	99.6656
340-23	Male	S-2P	100	101.075	100	101.434	100	101.792	103.584	103.584	103.584	102.867	103.297	103.584	103.943	103.405	104.301
341-23	Male	S-2P	100	99.6296	100.37	100
342-23	Male	S-2P	100	100	101.099	100.733	100.733	101.099	102.93	103.663	101.832	104.029	105.495	105.128	105.495	108.132	108.059
343-23	Male	S-2P	100	100.758	100.758	100.379
344-23	Male	S-2P	100	100.797	101.992	101.992	101.992	102.39	102.789	103.187	102.39	103.187	103.187	103.187	102.39	104.143	105.179
321-23	Female	S-V987H	100	102.844	103.791	101.422
322-23	Female	S-V987H	100	100.45	99.0991	96.8468	99.5495	98.1982	96.8468	100.45
323-23	Female	S-V987H	100	102.262	101.81	102.262	104.977	101.357	101.81	102.715
324-23	Female	S-V987H	100	102.283	103.196	103.653	99.5434	102.283	105.479	104.566
325-23	Female	S-V987H	100	99.505	100.495	98.5149
326-23	Female	S-V987H	100	97.6303	97.1564	97.1564
327-23	Female	S-V987H	100	100	100.481	100	100.481	100.962	101.923	101.923	101.923	100.962	103.365	105.288	107.212	104.423	104.808
328-23	Female	S-V987H	100	101.389	102.315	102.778	101.852	101.852	102.778	104.167	101.389	101.389	101.852	102.778	99.537	100.417	102.778
329-23	Female	S-V987H	100	97.4874	98.4925	98.4925	100.503	97.4874	96.4824	96.9849	99.4975	95.9799	96.4824	96.9849	98.4925	95.4774	96.4824
331-23	Male	S-V987H	100	99.2832	100.358	100.358	100.358	101.075	101.075	100
332-23	Male	S-V987H	100	101.413	102.473	101.413	103.18	103.534	104.594	105.3
333-23	Male	S-V987H	100	98.5075	98.5075	98.8806
334-23	Male	S-V987H	100	100.315	100.946	101.577	101.577	101.893	102.839	101.893
355-23	Male	S-V987H	100	99.6454	98.9362	99.2908	99.2908	98.227	98.227	99.2908	100	100.355	100	100.355	100	101.418	99.2908
356-23	Male	S-V987H	100	100	100.383	100.383	102.682	101.916	99.6169	95.4023	92.7203	92.3372	93.8697	94.636	93.4866	93.8697	93.1034
357-23	Male	S-V987H	100	101.908	100.763	101.069
358-23	Male	S-V987H	100	101.786	101.071	100.714	102.143	101.429	101.071	100	100.357	100.714	99.6429	100.714	99.6429	101.321	98.9286
359-23	Male	S-V987H	100	102.113	101.408	102.113
300-23	Female	Infected Control	100	99.351	100.849	101.348
301-23	Female	Infected Control	100	101.02	101.531	102.551	101.02	101.531	97.9592	95.4082
302-23	Female	Infected Control	100	101.333	102.222	100.444	99.5556	100.889	101.778	102.089
303-23	Female	Infected Control	100	101.333	100.889	95.5556	96.8889	98.6667	100.889	98.6667
304-23	Female	Infected Control	100	103.349	103.828	102.871
305-23	Female	Infected Control	100	97.8261	98.913	100
306-23	Female	Infected Control	100	100	102.262	104.072	101.81	104.072	104.072	104.525	102.262	104.525	104.887	106.335	104.525	104.977	107.24
307-23	Female	Infected Control	100	101.485	100.842	101.485	99.0099	100	100	96.5347	97.5248	100.347	100.99	104.455	99.505	99.505	102.475
308-23	Female	Infected Control	100	99.5833	96.6667	93.3333	94.5833	95	95.8333	93.3333	94.5833	96.4167	96.7917	93.3333	94.5833	99.1667	98.3333
345-23	Male	Infected Control	100	98.8636	98.4848	98.1061
346-23	Male	Infected Control	100	99.2248	98.8372	100.388	99.6124	100	98.8372	98.062	98.4496	100	99.3798	98.062	98.8372	101.163	101.938
347-23	Male	Infected Control	100	97.9021	100	101.049	100.35	99.6503	98.951	100.35	100.699	101.049	100.524	101.399	101.748	102.692	101.399
348-23	Male	Infected Control	100	99.5935	99.5935	98.374	98.374	98.374	95.935	90.2439	92.2764	94.3089	95.4878	97.1545	96.3415	97.2764	96.3415
350-23	Male	Infected Control	100	99.3485	100.977	99.3485
351-23	Male	Infected Control	100	101.115	100.372	100.743
352-23	Male	Infected Control	100	104.198	102.557	100.763	101.908	102.672	101.908	103.053
353-23	Male	Infected Control	100	101.141	100.76	100.76	102.281	101.901	101.521	101.521
354-23	Male	Infected Control	100	100.385	99.2308	98.8462	98.4615	98.4615	91.9231	91.5385
309-23	Female	Uninfected Control	100	96.8254	97.8836	98.9418	100	100.529	100	99.4709	99.4709	100	100.106	98.9418	100	101.958	101.058
311-23	Female	Uninfected Control	100	97.1014	95.1691	99.0338	99.0338	98.5507	99.0338	98.5507	99.5169	100.483	101.546	100.966	102.899	104.106	101.932
337-23	Male	Uninfected Control	100	98.9967	98.3278	97.3244	96.3211	97.6589	98.6622	96.6555	96.99	98.2274	99.398	98.9967	97.9933	98.1271	100
320-23	Female	Uninfected Control	100	98.3193	94.1176	90.3361	91.1765	92.8571	92.0168	91.1765	91.5966	91.5966	92.8571	91.5966	92.0168	96.0084	95.3782
330-23	Male	Uninfected Control	100	96.7857	97.1429	97.5	98.5714	98.5714	98.9286	100.357	100.893	101.071	102.857	102.5	103.571	104.643	105.357
349-23	Male	Uninfected Control	100	99.6599	101.701	101.361	101.701	103.061	103.741	103.061	104.762	103.061	104.422	105.442	106.122	107.007	108.503

## Sheet: Figure 8d
Figure 8d
				Viral Load (Copies/mL)
Animal ID	Sex	Immunization Group	Days after Challenge	Oropharyngeal Swab	Nasal Turbinate	Lung	Brain
310-23	Female	S-2P	3	18240.2	4.63947e+06	1	1
312-23	Female	S-2P	7	1	2080.26	1	1
313-23	Female	S-2P	7	1	911.364	2010.25	1
314-23	Female	S-2P	7	1	1	1	1
315-23	Female	S-2P	3	89270.6	897259	4.74627e+06	1
316-23	Female	S-2P	14	1	1	1	1
317-23	Female	S-2P	14	1	1	1	1
318-23	Female	S-2P	3	6355.25	1.36734e+06	4.50682e+08	1
319-23	Female	S-2P	14	1	1315.54	1	1
335-23	Male	S-2P	7	1	230123	1180.85	1
336-23	Male	S-2P	3	334556	2.01626e+07	2.08413e+06	1
338-23	Male	S-2P	7	1	7177.48	4712204000	1
339-23	Male	S-2P	7	1	13562.4	472925	1
340-23	Male	S-2P	14	1	689.43	1.16775e+06	1
341-23	Male	S-2P	3	17386.7	6.05145e+06	913.866	1
342-23	Male	S-2P	14	1	6661.22	1.44452e+09	1
343-23	Male	S-2P	3	29773.7	6275.03	8.84971e+08	1
344-23	Male	S-2P	14	1	1	3208.58	1
321-23	Female	S-V987H	3	66681.6	1	340688	1
322-23	Female	S-V987H	7	1	95844.6	1	1
323-23	Female	S-V987H	7	1	8563.44	397525	1
324-23	Female	S-V987H	7	1	17891.7	1	1
325-23	Female	S-V987H	3	1	1	5.17545e+06	1
326-23	Female	S-V987H	3	5995.72	8.56088e+06	11148.9	1
327-23	Female	S-V987H	14	1	17290	1	1
328-23	Female	S-V987H	14	1	11464.7	1	1
329-23	Female	S-V987H	14	1	4015.19	1	1
331-23	Male	S-V987H	7	1	1.10703e+07	7.16946e+06	1
332-23	Male	S-V987H	7	1	1	7.83934e+06	8830.93
333-23	Male	S-V987H	3	12576.1	1	2.63726e+08	1
334-23	Male	S-V987H	7	1	53870.7	1	1
355-23	Male	S-V987H	14	1	2.76872e+06	99798.1	1
356-23	Male	S-V987H	14	1	10957.8	1	8.26847e+06
357-23	Male	S-V987H	3	1.01836e+06	73942.1	1.61335e+06	1
358-23	Male	S-V987H	14	1	1	1	1
359-23	Male	S-V987H	3	444259	15239.9	1.47113e+09	1
300-23	Female	Infected Control	3	159506	8.39602e+06	1.90896e+10	1
301-23	Female	Infected Control	7	80286.7	5.17657e+06	2.5471e+07	1
302-23	Female	Infected Control	7	2975.73	330659	1.00131e+08	1
303-23	Female	Infected Control	7	16350.1	148464	5.27208e+08	1
304-23	Female	Infected Control	3	429421	2.05416e+07	1.26413e+10	1990.37
305-23	Female	Infected Control	3	23684.8	1.50707e+07	1021765750	1033.97
306-23	Female	Infected Control	14	1	8768.35	10634.1	1
307-23	Female	Infected Control	14	1	2069.2	226225	1
308-23	Female	Infected Control	14	1	1	1	1
345-23	Male	Infected Control	3	113167	697101	2.08928e+08	1
346-23	Male	Infected Control	14	1	50430.9	1	1
347-23	Male	Infected Control	14	172491	4092.59	1	1
348-23	Male	Infected Control	14	1	64213.2	59846.4	1
350-23	Male	Infected Control	3	86915.8	1.77617e+06	8.50519e+09	1
351-23	Male	Infected Control	3	28299.5	1.69425e+08	2.46028e+10	1
352-23	Male	Infected Control	7	5252.49	1.59902e+07	9.1403e+08	1
353-23	Male	Infected Control	7	10002.9	163684	7.81093e+08	314216
354-23	Male	Infected Control	7	6002.16	520754	2.81423e+08	1
309-23	Female	Uninfected Control	14	1	1	1	1
311-23	Female	Uninfected Control	14	1	1	1	1
337-23	Male	Uninfected Control	14	1	1	1	1
320-23	Female	Uninfected Control	14	1	1	1	1
330-23	Male	Uninfected Control	14	1	1	1	1
349-23	Male	Uninfected Control	14	1	1	1	1
Note: A value=1 was arbitrarialy asigned to all samples below the limit of detection (100)

## Sheet: Figure 8e
Figure 8e
				Lesion Score
Animal ID	Sex	Immunization Group	Days after Challenge	Lung	Brain
310-23	Female	S-2P	3	0	0
312-23	Female	S-2P	7	1	0
313-23	Female	S-2P	7	1	0
314-23	Female	S-2P	7	0	0
315-23	Female	S-2P	3	1	0
316-23	Female	S-2P	14	1	0
317-23	Female	S-2P	14	0	0
318-23	Female	S-2P	3	2	0
319-23	Female	S-2P	14	0	0
335-23	Male	S-2P	7	2	0
336-23	Male	S-2P	3	2	0
338-23	Male	S-2P	7	1	0
339-23	Male	S-2P	7	1	0
340-23	Male	S-2P	14	1	0
341-23	Male	S-2P	3	1	0
342-23	Male	S-2P	14	0	0
343-23	Male	S-2P	3	1	0
344-23	Male	S-2P	14	0	0
321-23	Female	S-V987H	3	1	0
322-23	Female	S-V987H	7	0	0
323-23	Female	S-V987H	7	2	0
324-23	Female	S-V987H	7	0	0
325-23	Female	S-V987H	3	1	0
326-23	Female	S-V987H	3	1	0
327-23	Female	S-V987H	14	0	0
328-23	Female	S-V987H	14	1	0
329-23	Female	S-V987H	14	0	0
331-23	Male	S-V987H	7	2	0
332-23	Male	S-V987H	7	2	0
333-23	Male	S-V987H	3	1	0
334-23	Male	S-V987H	7	0	0
355-23	Male	S-V987H	14	1	0
356-23	Male	S-V987H	14	0	0
357-23	Male	S-V987H	3	1	0
358-23	Male	S-V987H	14	1	0
359-23	Male	S-V987H	3	1	0
300-23	Female	Infected Control	3	1	0
301-23	Female	Infected Control	7	2	0
302-23	Female	Infected Control	7	2	0
303-23	Female	Infected Control	7	1	0
304-23	Female	Infected Control	3	1	0
305-23	Female	Infected Control	3	1	0
306-23	Female	Infected Control	14	1	0
307-23	Female	Infected Control	14	1	0
308-23	Female	Infected Control	14	0	0
345-23	Male	Infected Control	3	1	0
346-23	Male	Infected Control	14	0	0
347-23	Male	Infected Control	14	0	0
348-23	Male	Infected Control	14	2	0
350-23	Male	Infected Control	3	1	0
351-23	Male	Infected Control	3	1	0
352-23	Male	Infected Control	7	1	0
353-23	Male	Infected Control	7	2	1
354-23	Male	Infected Control	7	2	0
309-23	Female	Uninfected Control	14	0	0
311-23	Female	Uninfected Control	14	0	0
337-23	Male	Uninfected Control	14	0	0
320-23	Female	Uninfected Control	14	0	0
330-23	Male	Uninfected Control	14	0	0
349-23	Male	Uninfected Control	14	0	0

## Sheet: Figure 8f
Figure 8f
				IHC Score
Animal ID	Sex	Immunization Group	Days after Challenge	Lung	Brain
310-23	Female	S-2P	3	0	0
312-23	Female	S-2P	7	0	0
313-23	Female	S-2P	7	0	0
314-23	Female	S-2P	7	0	0
315-23	Female	S-2P	3	0	0
316-23	Female	S-2P	14	0	0
317-23	Female	S-2P	14	0	0
318-23	Female	S-2P	3	1	0
319-23	Female	S-2P	14	0	0
335-23	Male	S-2P	7	0	0
336-23	Male	S-2P	3	2	0
338-23	Male	S-2P	7	0	0
339-23	Male	S-2P	7	0	0
340-23	Male	S-2P	14	0	0
341-23	Male	S-2P	3	2	0
342-23	Male	S-2P	14	0	0
343-23	Male	S-2P	3	1	0
344-23	Male	S-2P	14	0	0
321-23	Female	S-V987H	3	0	0
322-23	Female	S-V987H	7	0	0
323-23	Female	S-V987H	7	0	0
324-23	Female	S-V987H	7	0	0
325-23	Female	S-V987H	3	1	0
326-23	Female	S-V987H	3	0	0
327-23	Female	S-V987H	14	0	0
328-23	Female	S-V987H	14	0	0
329-23	Female	S-V987H	14	0	0
331-23	Male	S-V987H	7	0	0
332-23	Male	S-V987H	7	0	0
333-23	Male	S-V987H	3	1	0
334-23	Male	S-V987H	7	0	0
355-23	Male	S-V987H	14	0	0
356-23	Male	S-V987H	14	0	0
357-23	Male	S-V987H	3	1	0
358-23	Male	S-V987H	14	0	0
359-23	Male	S-V987H	3	1	0
300-23	Female	Infected Control	3	2	0
301-23	Female	Infected Control	7	1	0
302-23	Female	Infected Control	7	1	0
303-23	Female	Infected Control	7	1	0
304-23	Female	Infected Control	3	1	0
305-23	Female	Infected Control	3	1	0
306-23	Female	Infected Control	14	0	0
307-23	Female	Infected Control	14	0	0
308-23	Female	Infected Control	14	0	0
345-23	Male	Infected Control	3	2	0
346-23	Male	Infected Control	14	0	0
347-23	Male	Infected Control	14	0	0
348-23	Male	Infected Control	14	0	0
350-23	Male	Infected Control	3	2	0
351-23	Male	Infected Control	3	2	0
352-23	Male	Infected Control	7	0	0
353-23	Male	Infected Control	7	1	1
354-23	Male	Infected Control	7	1	0
309-23	Female	Uninfected Control	14	0	0
311-23	Female	Uninfected Control	14	0	0
337-23	Male	Uninfected Control	14	0	0
320-23	Female	Uninfected Control	14	0	0
330-23	Male	Uninfected Control	14	0	0
349-23	Male	Uninfected Control	14	0	0
