# Supplementary material for: Immunization with V987H-stabilized Spike glycoprotein protects K18-hACE2 mice and golden Syrian hamsters upon SARS-CoV-2 infection
Source: Nat Commun. 2024 Mar 21;15:2349. doi: 10.1038/s41467-024-46714-w (PMC10957958; doi:10.1038/s41467-024-46714-w)
Supplement: Supplementary file 4 — Source data [file 41467_2024_46714_MOESM4_ESM.zip › source data/Source Data SUPPLEMENTARY FIGURE 2.xlsx]

## Sheet: Supplementary 2
Supplementary Figure 2
				CTs sgRNA
Animal ID	Sex	Immunization Group	Days after Challenge	Oropharyngeal Swab	Nasal Turbinate	Lung	Brain
3919	Female	S-2P	0	50	50	50	50
3927	Female	S-2P	7	50	50	50	50
4574	Female	S-2P	7	50	50	50	50
3166	Female	S-2P	0	50	50	50	50
3168	Female	S-2P	2	50	28	50	50
3152	Female	S-2P	2	33	19	50	50
3154	Female	S-2P	4	50	50	50	50
3153	Female	S-2P	4	50	26	50	50
4373	Male	S-2P	0	50	50	50	50
4375	Male	S-2P	2	32	26	50	50
4374	Male	S-2P	2	32	28	50	50
4340	Male	S-2P	0	50	50	50	50
4343	Male	S-2P	4	50	27	50	50
4342	Male	S-2P	4	50	50	50	50
4604	Male	S-2P	7	50	50	50	50
4606	Male	S-2P	6	50	21	22	13
4581	Female	S-V987H	0	50	50	50	50
4592	Female	S-V987H	4	50	30	50	50
4337	Female	S-V987H	4	50	50	50	50
4370	Female	S-V987H	7	50	50	50	50
4336	Female	S-V987H	7	50	50	50	50
3365	Female	S-V987H	2	36	23	50	50
3366	Female	S-V987H	2	50	50	50	50
4376	Male	S-V987H	0	50	50	50	50
4608	Male	S-V987H	2	30	23	50	50
4542	Male	S-V987H	2	37	26	50	50
4585	Male	S-V987H	4	50	28	50	50
4591	Male	S-V987H	4	50	50	50	50
4584	Male	S-V987H	7	50	50	50	50
4586	Male	S-V987H	7	50	50	50	50
3933	Female	RBD	0	50	50	50	50
3934	Female	RBD	2	30	20	19	50
3937	Female	RBD	2	32	25	50	50
4600	Female	RBD	0	50	50	50	50
4598	Female	RBD	4	31.4395	24.3536	24.756	50
4597	Female	RBD	4	50	50	50	50
4526	Female	RBD	7	50	33.718	50	20.1567
4353	Female	RBD	7	50	26.0277	29.7331	14.0363
3173	Male	RBD	4	29.9873	25.0588	17.2733	21.3405
3172	Male	RBD	7	40	50	50	50
3170	Male	RBD	6	33.0165	18.0707	20.1878	12.0417
4595	Male	RBD	4	32.7901	25.6447	50	25.8566
4596	Male	RBD	0	50	50	50	50
4372	Male	RBD	2	29	22	30	50
4371	Male	RBD	2	28	20	50	50
3148	Female	Infected Control	0	50	50	50	50
3145	Female	Infected Control	0	50	50	50	50
3144	Female	Infected Control	6	31.7023	17.1051	16.7961	12.1488
3147	Female	Infected Control	2	28	18	18	50
3143	Female	Infected Control	2	29.388	18.587	50	50
3113	Female	Infected Control	7	30.7365	27.2061	19.1445	14.8159
3092	Female	Infected Control	4	34.6485	19.4035	50	16.2022
3112	Female	Infected Control	4	31.7951	16.7624	15.5521	15.601
3110	Female	Infected Control	6	34.1178	15.6476	16.5648	12.8743
3943	Female	Infected Control	6	32.7338	16.3144	17.7083	12.2056
3156	Male	Infected Control	2	28.6163	18.3927	17.9263	50
3157	Male	Infected Control	2	27.547	19.185	50	50
4576	Male	Infected Control	6	32.1141	15.8758	17.1255	12.9281
3914	Male	Infected Control	0	50	50	50	50
4571	Male	Infected Control	6	35.0934	16	19	13
4577	Male	Infected Control	6	28.0713	16.3132	18.3957	12.1232
3920	Male	Infected Control	6	31.8861	16.5461	18.0868	12.3447
4609	Male	Infected Control	4	29.365	19.2666	16.9134	19.0895
4610	Male	Infected Control	4	28.4215	17.8611	13.1147	17.2325
Note: A value=50 was arbitrarialy asigned to all samples below the limit of detection (40)
