# Supplementary material for: Immunization with V987H-stabilized Spike glycoprotein protects K18-hACE2 mice and golden Syrian hamsters upon SARS-CoV-2 infection
Source: Nat Commun. 2024 Mar 21;15:2349. doi: 10.1038/s41467-024-46714-w (PMC10957958; doi:10.1038/s41467-024-46714-w)
Supplement: Supplementary file 4 — Source data [file 41467_2024_46714_MOESM4_ESM.zip › source data/Source Data SUPPLEMENTARY FIGURE 3.xlsx]

## Sheet: Supplementary 3a
Supplementary Figure 3a
			anti-Spike IgG (AU/mL)
Animal ID	Sex	Immunization Group	-40 days	-10 days	-3 days	0 days	2 days	4 days	7 days	Post-challenge
4989	Female	S-2P	0.01	0.397981	247.802	521.057
4990	Female	S-2P	0.01	5.10633	287.831	233.931
4991	Female	S-2P	0.01	2.00735	74.3886		542.264			542.264
4992	Female	S-2P	0.01	8.19309	199.336		506.411			506.411
5959	Female	S-2P	0.01	0.357708	273.527			1975.98		1975.98
5960	Female	S-2P	0.01	23.4032	175.004			485.622		485.622
5961	Female	S-2P	0.01	55.84	223.102				2193.12	2193.12
4988	Female	S-2P	0.01	53.3057	1000				25000	25000
4986	Male	S-2P	0.01	0.745707	258.368	548.484
4987	Male	S-2P	0.01	14.6024	1000	710.644
4993	Male	S-2P	0.01	7.65887	180.427		248.041			248.041
4994	Male	S-2P	0.01	6.21616	63.6324		103.037			103.037
5192	Male	S-2P	0.01	1.55085	130.807			1522.5		1522.5
5193	Male	S-2P	0.01	34.5259	228.168			290.538		290.538
5194	Male	S-2P	0.01	6.46137	107.944				814.502	814.502
5216	Male	S-2P	0.01	12.6342	192.855				943.244	943.244
5185	Female	S-V987H	0.01	11.0525	299.234	496.864
5186	Female	S-V987H	0.01	0.01	438.979	411.706
5187	Female	S-V987H	0.01	7.69301	183.252		297.699			297.699
5188	Female	S-V987H	0.01	14.9643	131.789		289.11			289.11
5006	Female	S-V987H	0.01	38.1775	305.292			840.011		840.011
5215	Female	S-V987H	0.01	12.4466	169.363			735.778		735.778
4996	Female	S-V987H	0.01	44.9356	285.118				2237.79	2237.79
4997	Female	S-V987H	0.01	0.378173	79.7535				4631.46	4631.46
4983	Male	S-V987H	0.01	5.6674	221.461	227.568
4984	Male	S-V987H	0.01	0.397981	73.4544	248.041
4985	Male	S-V987H	0.01	13.5273	121.574		231.811			231.811
5007	Male	S-V987H	0.01	7.29582	149.238		1035.43			1035.43
5008	Male	S-V987H	0.01	0.887595	127.928			1288.99		1288.99
5009	Male	S-V987H	0.01	1.75036	78.2506			1395.11		1395.11
5010	Male	S-V987H	0.01	54.6853	260.589				1236.29	1236.29
5011	Male	S-V987H	0.01	0.632556	99.1334				25000	25000
4968	Female	RBD	0.01	0.994578	0.594282	7.63227
4969	Female	RBD	0.01	0.01	0.479247	10.4766
4970	Female	RBD	0.01	0.559403	0.569913		6.76534			6.76534
4971	Female	RBD	0.01	1.15928	1.06858		10.1045			10.1045
4972	Female	RBD	0.01	0.01	0.344242			8.65682		8.65682
4973	Female	RBD	0.01	0.01	0.309666			10.5688		10.5688
4974	Female	RBD	0.01	0.499419	0.652859				82.875	82.875
4975	Female	RBD	0.01	0.519944	0.883103				140.291	140.291
5231	Male	RBD	0.01	0.01	0.20946	3.3951
5232	Male	RBD	0.01	0.01	0.492794	3.3951
5233	Male	RBD	0.01	6.77965	3.88475		11.1163			11.1163
5234	Male	RBD	0.01	0.01	0.185609		6.31165			6.31165
5235	Male	RBD	0.01	0.01	1.47556			6.76534		6.76534
5236	Male	RBD	0.01	0.240987	0.291438			13.7336		13.7336
4998	Male	RBD	0.01	0.01	0.272456				96.3442	96.3442
4999	Male	RBD	0.01	0.01	0.291438				101.074	101.074
5223	Female	Infected Control	0.01	0.01	0.01		5.961			5.961
5224	Female	Infected Control	0.01	0.01	0.01		6.196			6.196
5225	Female	Infected Control	0.01	0.01	0.01		6.427			6.427
5226	Female	Infected Control	0.01	0.01	0.01		6.987			6.987
5227	Female	Infected Control	0.01	0.01	0.01			10.477		10.477
5228	Female	Infected Control	0.01	0.01	0.01			11.654		11.654
5229	Female	Infected Control	0.01	0.01	0.01			11.116		11.116
5230	Female	Infected Control	0.01	0.01	0.01			9.727		9.727
5882	Female	Infected Control	0.01	0.01	0.01				90.996	90.996
5883	Female	Infected Control	0.01	0.01	0.01				121.214	121.214
5884	Female	Infected Control	0.01	0.01	0.01				65.332	65.332
5885	Female	Infected Control	0.01	0.01	0.01				178.189	178.189
5189	Female	Infected Control	0.01	0.01	0.01	0.01
5190	Female	Infected Control	0.01	0.01	0.01	0.01
5191	Female	Infected Control	0.01	0.01	0.01	0.01
5217	Male	Infected Control	0.01	0.01	0.01	0.01
5212	Female	Uninfected Control	0.01	0.01	0.01				0.01
5962	Female	Uninfected Control	0.01	0.01	0.01				0.01
5964	Male	Uninfected Control	0.01	0.01	0.01				0.01
5965	Male	Uninfected Control	0.01	0.01	0.01				0.01
Note: A value=0,01 was arbitrarialy asigned to all samples below the limit of detection (0,05)

## Sheet: Supplementary 3b
Supplementary Figure 3b
			anti-Spike IgG (arb.units/mL)				anti-RBD IgG (arb.units/mL)
Animal ID	Sex	Immunization Group	-3 days	2 days	4 days	7 days	-3 days	2 days	4 days	7 days
4989	Female	S-2P	247.802				66.9102
4990	Female	S-2P	287.831				165.822
4991	Female	S-2P	74.3886	542.264			111.129	604.893
4992	Female	S-2P	199.336	506.411			444.421	497.257
5959	Female	S-2P	273.527		1975.98		102.845		1358.89
5960	Female	S-2P	175.004		485.622		181.008		486.881
5961	Female	S-2P	223.102			2193.12	230.146			1958.22
4988	Female	S-2P	1000			25000	709.063			1794.35
4986	Male	S-2P	258.368				208.542
4987	Male	S-2P	1000				1000
4993	Male	S-2P	180.427	248.041			210.328	208.648
4994	Male	S-2P	63.6324	103.037			41.239	91.9181
5192	Male	S-2P	130.807		1522.5		87.8099		1330.24
5193	Male	S-2P	228.168		290.538		249.157		306.235
5194	Male	S-2P	107.944			814.502	128.808			891.206
5216	Male	S-2P	192.855			943.244	372.879			885.904
5185	Female	S-V987H	299.234				130.224
5186	Female	S-V987H	438.979				82.7396
5187	Female	S-V987H	183.252	297.699			195.313	309.406
5188	Female	S-V987H	131.789	289.11			119.276	286.481
5006	Female	S-V987H	305.292		840.011		521.509		664.327
5215	Female	S-V987H	169.363		735.778		183.017		590.59
4996	Female	S-V987H	285.118			2237.79	127.417			1919.84
4997	Female	S-V987H	79.7535			4631.46	60.4114			2209.84
4983	Male	S-V987H	221.461				212.147
4984	Male	S-V987H	73.4544				61.8464
4985	Male	S-V987H	121.574	231.811			165.266	224.767
5007	Male	S-V987H	149.238	1035.43			507.578	878.905
5008	Male	S-V987H	127.928		1288.99		72.0828		1309.5
5009	Male	S-V987H	78.2506		1395.11		80.2564		1179.75
5010	Male	S-V987H	260.589			1236.29	325.883			1118.17
5011	Male	S-V987H	99.1334			25000	116.555			2454.3
4968	Female	RBD	0.594282				0.01
4969	Female	RBD	0.479247				0.10657
4970	Female	RBD	0.569913	6.76534			0.01	7.97987
4971	Female	RBD	1.06858	10.1045			0.711289	9.59637
4972	Female	RBD	0.344242		8.65682		0.280383		10.0514
4973	Female	RBD	0.309666		10.5688		0.01		33.2774
4974	Female	RBD	0.652859			82.875	0.01			128.293
4975	Female	RBD	0.883103			140.291	0.422738			196.735
5231	Male	RBD	0.20946				0.516066
5232	Male	RBD	0.492794				0.59918
5233	Male	RBD	3.88475	11.1163			0.01	6.33729
5234	Male	RBD	0.185609	6.31165			0.01	7.97987
5235	Male	RBD	1.47556		6.76534		2.92615		10.7856
5236	Male	RBD	0.291438		13.7336		0.162387		21.7863
4998	Male	RBD	0.272456			96.3442	0.01			176.779
4999	Male	RBD	0.291438			101.074	0.206967			123.778
5223	Female	Infected Control	0.01	5.961			0.01	6.72303
5224	Female	Infected Control	0.01	6.196			0.01	7.97987
5225	Female	Infected Control	0.01	6.427			0.01	11.7708
5226	Female	Infected Control	0.01	6.987			0.01	8.31751
5227	Female	Infected Control	0.01		10.477		0.01		10.7856
5228	Female	Infected Control	0.01		11.654		0.01		27.6022
5229	Female	Infected Control	0.01		11.116		0.01		15.1226
5230	Female	Infected Control	0.01		9.727		0.01		10.3485
5882	Female	Infected Control	0.01			90.996	0.01			137.117
5883	Female	Infected Control	0.01			121.214	0.01			194.451
5884	Female	Infected Control	0.01			65.332	0.01			87.2955
5885	Female	Infected Control	0.01			178.189	0.01			153.34
5189	Female	Infected Control	0.01				0.01
5190	Female	Infected Control	0.01				0.01
5191	Female	Infected Control	0.01				0.01
5217	Male	Infected Control	0.01				0.01
Note: A value=0,01 was arbitrarialy asigned to all samples below the limit of detection (0,05)

## Sheet: Supplementary 3c
Supplementary Figure 3c
				CTs sgRNA
Animal ID	Sex	Immunization Group	Days after Challenge	Oropharyngeal Swab	Nasal Turbinate	Lung
4989	Female	S-2P	0	50	50	50
4990	Female	S-2P	0	50	50	50
4991	Female	S-2P	2	28.9473	22.5369	31.4111
4992	Female	S-2P	2	27.7365	22.0829	25.9812
5959	Female	S-2P	4	27.882	23.4866	28.591
5960	Female	S-2P	4	31.2618	23.9118	31.9769
5961	Female	S-2P	7	50	50	50
4988	Female	S-2P	7	50	50	50
4986	Male	S-2P	0	50	50	50
4987	Male	S-2P	0	50	50	50
4993	Male	S-2P	2	30.4889	20.4797	24.9453
4994	Male	S-2P	2	31.1184	18.2354	24.9589
5192	Male	S-2P	4	27.4193	21.9591	25.9004
5193	Male	S-2P	4	30.8607	22.5936	24.536
5194	Male	S-2P	7	33.1158	50	50
5216	Male	S-2P	7	37.644	50	50
5185	Female	S-V987H	0	50	50	50
5186	Female	S-V987H	0	50	50	50
5187	Female	S-V987H	2	31.997	20.9406	23.4605
5188	Female	S-V987H	2	25.5336	20.4691	50
5006	Female	S-V987H	4	30.9841	23.2357	50
5215	Female	S-V987H	4	29.4154	23.6402	31.0915
4996	Female	S-V987H	7	39.3312	50	50
4997	Female	S-V987H	7	50	50	50
4983	Male	S-V987H	0	50	50	50
4984	Male	S-V987H	0	50	50	50
4985	Male	S-V987H	2	29.1254	19.4839	22.1223
5007	Male	S-V987H	2	25.6428	21.5889	32.6476
5008	Male	S-V987H	4	29.523	21.4938	25.0112
5009	Male	S-V987H	4	34.0463	24.037	32.4822
5010	Male	S-V987H	7	36.5386	50	50
5011	Male	S-V987H	7	43.5558	50	50
4968	Female	RBD	0	50	50	50
4969	Female	RBD	0	50	50	50
4970	Female	RBD	2	18.2776	22.0333	23.6557
4971	Female	RBD	2	40.7666	21.1385	19.1991
4972	Female	RBD	4	30.5583	21.3921	21.0669
4973	Female	RBD	4	28.1957	20.2374	20.187
4974	Female	RBD	7	32.4302	50	50
4975	Female	RBD	7	37.4081	32.1526	50
5231	Male	RBD	0	50	50	50
5232	Male	RBD	0	50	50	50
5233	Male	RBD	2	27.3925	15.3636	17.0281
5234	Male	RBD	2	27.3037	20.217	18.4425
5235	Male	RBD	4	28.7118	21.2393	22.4377
5236	Male	RBD	4	29.3433	20.1981	21.9313
4998	Male	RBD	7	30.6134	30.3491	50
4999	Male	RBD	7	28.9249	27.0225	50
5223	Female	Infected Control	2	28.93	24.4816	19.1785
5224	Female	Infected Control	2	27.0564	18.9188	20.549
5225	Female	Infected Control	2	28.6987	19.0493	19.7265
5226	Female	Infected Control	2	28.6796	19.9475	20.7652
5227	Female	Infected Control	4	39.4634	20.9576	19.6065
5228	Female	Infected Control	4	38.1912	21.6749	21.3772
5229	Female	Infected Control	4	29.9559	20.3317	22.6753
5230	Female	Infected Control	4	27.1538	22.832	21.4529
5882	Female	Infected Control	7	33.0381	50	50
5883	Female	Infected Control	7	50	34.8914	50
5884	Female	Infected Control	7	29.8599	28.2753	50
5885	Female	Infected Control	7	29.6031	26.4144	50
5189	Female	Infected Control	0	50	50	50
5190	Female	Infected Control	0	50	50	50
5191	Female	Infected Control	0	50	50	50
5217	Male	Infected Control	0	50	50	50
Note: A value=50 was arbitrarialy asigned to all samples below the limit of detection (40)
