# Supplementary material for: Immunization with V987H-stabilized Spike glycoprotein protects K18-hACE2 mice and golden Syrian hamsters upon SARS-CoV-2 infection
Source: Nat Commun. 2024 Mar 21;15:2349. doi: 10.1038/s41467-024-46714-w (PMC10957958; doi:10.1038/s41467-024-46714-w)
Supplement: Supplementary file 4 — Source data [file 41467_2024_46714_MOESM4_ESM.zip › source data/Source Data SUPPLEMENTARY FIGURE 1.xlsx]

## Sheet: Supplementary 1a
Supplementary Figure 1a
			anti-Spike IgG (Arb.units/mL)
Animal ID	Sex	Immunization Group	-28 days	-14 days	-2 days	2 days	4 days	6 days	7 days	Post-challenge
3919	Female	S-2P	0.01	0.608258	1.49274
3927	Female	S-2P	0.01	0.511578	2.86715				10.3302	10.3302
4574	Female	S-2P	0.01	0.570545	2.21532				8.95055	8.95055
3166	Female	S-2P	0.01	0.571953	2.52089
3168	Female	S-2P	0.01	0.207717	2.6665	8.75076				8.75076
3152	Female	S-2P	0.01	<0,1	1.66068	4.69876				4.69876
3154	Female	S-2P	0.01	<0,1	1.73845		9.37006			9.37006
3153	Female	S-2P	0.01	0.993499	3.27387		25.3494			25.3494
4373	Male	S-2P	0.01	0.586222	1.40984
4375	Male	S-2P	0.01	0.905244	2.92153	12.2925				12.2925
4374	Male	S-2P	0.01	0.38163	2.01754	8.20997				8.20997
4340	Male	S-2P	0.01	0.460252	2.76361
4343	Male	S-2P	0.01	0.232169	2.77619		12.3744			12.3744
4342	Male	S-2P	0.01	0.452119	4.06097		26.8143			26.8143
4604	Male	S-2P	0.01	0.53501	3.66976				24.2783	24.2783
4606	Male	S-2P	0.01	<0,1	0.535272			2.09354		2.09354
4581	Female	S-V987H	0.01	0.486579	1.59824
4592	Female	S-V987H	0.01	0.527097	1.69333		9.15688			9.15688
4337	Female	S-V987H	0.01	0.24003	1.96735		8.77539			8.77539
4370	Female	S-V987H	0.01	0.296626	2.47884				12.9285	12.9285
4336	Female	S-V987H	0.01	0.300141	1.4882				12.1712	12.1712
3365	Female	S-V987H	0.01	0.511578	2.35019	9.70351				9.70351
3366	Female	S-V987H	0.01	0.620336	2.54238	10.2063				10.2063
4376	Male	S-V987H	0.01	0.362578	1.77951
4608	Male	S-V987H	0.01	0.0730882	1.37293	4.50954				4.50954
4542	Male	S-V987H	0.01	0.348942	2.38853	8.58105				8.58105
4585	Male	S-V987H	0.01	0.229832	3.93808		10.2063			10.2063
4591	Male	S-V987H	0.01	0.473267	1.90575		9.15688			9.15688
4584	Male	S-V987H	0.01	0.110985	3.64893				10.0545	10.0545
4586	Male	S-V987H	0.01	0.162369	2.20679				8.75076	8.75076
3933	Female	RBD	0.01	0.01	0.493751
3934	Female	RBD	0.01	0.01	0.01	0.01				0.01
3937	Female	RBD	0.01	0.01	0.764919	2.89785				2.89785
4600	Female	RBD	0.01	0.174081	0.492487
4598	Female	RBD	0.01	0.01	0.01		0.01			0.01
4597	Female	RBD	0.01	0.37949	0.733133		3.90897			3.90897
4526	Female	RBD	0.01	0.499921	0.520885				2.75795	2.75795
4353	Female	RBD	0.01	0.01	0.534227				2.43144	2.43144
3173	Male	RBD	0.01	0.01	0.01		0.264103			0.264103
3172	Male	RBD	0.01	0.549482	0.701022				4.91158	4.91158
3170	Male	RBD	0.01	0.01	0.01			0.01		0.01
4595	Male	RBD	0.01	0.456364	0.406505		1.18996			1.18996
4596	Male	RBD	0.01	0.01	0.01
4372	Male	RBD	0.01	0.213579	0.716886	1.44336				1.44336
4371	Male	RBD	0.01	0.01	0.505237	0.42114				0.42114
3148	Female	Infected Control	0.01	0.01	0.01
3145	Female	Infected Control	0.01	0.01	0.01
3144	Female	Infected Control	0.01	0.01	0.01			0.01		0.01
3147	Female	Infected Control	0.01	0.01	0.01	0.01				0.01
3143	Female	Infected Control	0.01	0.01	0.01	0.01				0.01
3113	Female	Infected Control	0.01	0.01	0.01				0.01	0.01
3092	Female	Infected Control	0.01	0.01	0.01		0.01			0.01
3112	Female	Infected Control	0.01	0.01	0.01		0.01			0.01
3110	Female	Infected Control	0.01	0.01	0.01			0.01		0.01
3943	Female	Infected Control	0.01	0.01	0.01			0.01		0.01
3156	Male	Infected Control	0.01	0.01	0.01	0.01				0.01
3157	Male	Infected Control	0.01	0.01	0.01	0.01				0.01
4576	Male	Infected Control	0.01	0.01	0.01			0.01		0.01
3914	Male	Infected Control	0.01	0.01	0.01
4571	Male	Infected Control	0.01	0.01	0.01			0.01		0.01
4577	Male	Infected Control	0.01	0.01	0.01			0.01		0.01
3920	Male	Infected Control	0.01	0.01	0.01			0.01		0.01
4609	Male	Infected Control	0.01	0.01	0.01		0.01			0.01
4610	Male	Infected Control	0.01	0.01	0.01		0.01			0.01
Note: A value=0,01 was arbitrarialy asigned to all samples below the limit of detection (0,05)

## Sheet: Supplementary 1b
Supplementary Figure 1b
			anti-Spike IgG (Arb.Units/mL)
Animal ID	Sex	Immunization Group	- 2 days	2 days	4 days	6 days	7 days
3919	Female	S-2P	1.49274
3927	Female	S-2P	2.86715				10.3302
4574	Female	S-2P	2.21532				8.95055
3166	Female	S-2P	2.52089
3168	Female	S-2P	2.6665	8.75076
3152	Female	S-2P	1.66068	4.69876
3154	Female	S-2P	1.73845		9.37006
3153	Female	S-2P	3.27387		25.3494
4373	Male	S-2P	1.40984
4375	Male	S-2P	2.92153	12.2925
4374	Male	S-2P	2.01754	8.20997
4340	Male	S-2P	2.76361
4343	Male	S-2P	2.77619		12.3744
4342	Male	S-2P	4.06097		26.8143
4604	Male	S-2P	3.66976				24.2783
4606	Male	S-2P	0.535272			2.09354
4581	Female	S-V987H	1.59824
4592	Female	S-V987H	1.69333		9.15688
4337	Female	S-V987H	1.96735		8.77539
4370	Female	S-V987H	2.47884				12.9285
4336	Female	S-V987H	1.4882				12.1712
3365	Female	S-V987H	2.35019	9.70351
3366	Female	S-V987H	2.54238	10.2063
4376	Male	S-V987H	1.77951
4608	Male	S-V987H	1.37293	4.50954
4542	Male	S-V987H	2.38853	8.58105
4585	Male	S-V987H	3.93808		10.2063
4591	Male	S-V987H	1.90575		9.15688
4584	Male	S-V987H	3.64893				10.0545
4586	Male	S-V987H	2.20679				8.75076
3933	Female	RBD	0.493751
3934	Female	RBD	0.01	0.01
3937	Female	RBD	0.764919	2.89785
4600	Female	RBD	0.492487
4598	Female	RBD	0.01		0.01
4597	Female	RBD	0.733133		3.90897
4526	Female	RBD	0.520885				2.75795
4353	Female	RBD	0.534227				2.43144
3173	Male	RBD	0.01		0.264103
3172	Male	RBD	0.701022				4.91158
3170	Male	RBD	0.01			0.01
4595	Male	RBD	0.406505		1.18996
4596	Male	RBD	0.01
4372	Male	RBD	0.716886	1.44336
4371	Male	RBD	0.505237	0.42114
3148	Female	Infected Control	0.01
3145	Female	Infected Control	0.01
3144	Female	Infected Control	0.01			0.01
3147	Female	Infected Control	0.01	0.01
3143	Female	Infected Control	0.01	0.01
3113	Female	Infected Control	0.01				0.01
3092	Female	Infected Control	0.01		0.01
3112	Female	Infected Control	0.01		0.01
3110	Female	Infected Control	0.01			0.01
3943	Female	Infected Control	0.01			0.01
3156	Male	Infected Control	0.01	0.01
3157	Male	Infected Control	0.01	0.01
4576	Male	Infected Control	0.01			0.01
3914	Male	Infected Control	0.01
4571	Male	Infected Control	0.01			0.01
4577	Male	Infected Control	0.01			0.01
3920	Male	Infected Control	0.01			0.01
4609	Male	Infected Control	0.01		0.01
4610	Male	Infected Control	0.01		0.01
Note: A value=0,01 was arbitrarialy asigned to all samples below the limit of detection (0,05)

## Sheet: Supplementary 1c
Supplementary Figure 1c
			anti-RBD IgG (Arb.units/mL)
Animal ID	Sex	Immunization Group	-2 days	2 days	4 days	6 days	7 days
3919	Female	S-2P	2.19642
3927	Female	S-2P	3.08419				11.7118
4574	Female	S-2P	3.15296				13.1891
3166	Female	S-2P	2.03964
3168	Female	S-2P	2.39119	7.57241
3152	Female	S-2P	2.01966	7.24553
3154	Female	S-2P	2.26628		8.99523
3153	Female	S-2P	3.59465		12.0415
4373	Male	S-2P	2.03964
4375	Male	S-2P	4.11734	14.8154
4374	Male	S-2P	3.28384	12.4898
4340	Male	S-2P	3.39252
4343	Male	S-2P	2.47175		8.03479
4342	Male	S-2P	3.47418		10.9995
4604	Male	S-2P	2.88093				13.8227
4606	Male	S-2P	0.0858466			1.1861
4581	Female	S-V987H	2.73234
4592	Female	S-V987H	4.40868		11.9745
4337	Female	S-V987H	2.68927		10.3445
4370	Female	S-V987H	3.11137				9.89326
4336	Female	S-V987H	2.21163				14.3712
3365	Female	S-V987H	4.51453	12.5253
3366	Female	S-V987H	4.16337	13.2659
4376	Male	S-V987H	3.28384
4608	Male	S-V987H	2.02628	7.57241
4542	Male	S-V987H	2.27427	8.94967
4585	Male	S-V987H	2.56677		8.299
4591	Male	S-V987H	3.98474		13.2274
4584	Male	S-V987H	3.63047				10.9109
4586	Male	S-V987H	2.14447				7.51679
3933	Female	RBD	0.997071
3934	Female	RBD	0.01	0.01
3937	Female	RBD	1.85296	4.32874
4600	Female	RBD	1.88216
4598	Female	RBD	0.01		0.642373
4597	Female	RBD	2.12282		6.57324
4526	Female	RBD	1.07914				3.42396
4353	Female	RBD	1.77483				5.19659
3173	Male	RBD	0.0730721		0.606792
3172	Male	RBD	1.52433				8.86653
3170	Male	RBD	0.01			0.01
4595	Male	RBD	0.947305		2.0357
4596	Male	RBD	0.01
4372	Male	RBD	1.67166	2.89754
4371	Male	RBD	2.01307	1.74807
3148	Female	Infected Control	0.01
3145	Female	Infected Control	0.01
3144	Female	Infected Control	0.01			0.01
3147	Female	Infected Control	0.01	0.01
3143	Female	Infected Control	0.01	0.01
3113	Female	Infected Control	0.01				0.01
3092	Female	Infected Control	0.01		0.01
3112	Female	Infected Control	0.01		0.01
3110	Female	Infected Control	0.01			0.01
3943	Female	Infected Control	0.01			0.01
3156	Male	Infected Control	0.01	0.01
3157	Male	Infected Control	0.01	0.01
4576	Male	Infected Control	0.01			0.01
3914	Male	Infected Control	0.01
4571	Male	Infected Control	0.01			0.01
4577	Male	Infected Control	0.01			0.01
3920	Male	Infected Control	0.01			0.01
4609	Male	Infected Control	0.01		0.01
4610	Male	Infected Control	0.01		0.01
Note: A value=0,01 was arbitrarialy asigned to all samples below the limit of detection (0,05)

## Sheet: Supplementary 1d
Supplementary Figure 1d
			ID50
Animal ID	Sex	Immunization Group	WH1	BETA
3919	Female	S-2P	13807.6	1724.01
3927	Female	S-2P	24300	3222.68
4574	Female	S-2P	24300	1229
3166	Female	S-2P	14644	465.467
3168	Female	S-2P	24300	216.378
3152	Female	S-2P	8605.29	326.943
3154	Female	S-2P	24300	1986.49
3153	Female	S-2P	24300	5141.03
4373	Male	S-2P	21292.9	528.289
4375	Male	S-2P	24300	1896.87
4374	Male	S-2P	24300	2712.19
4340	Male	S-2P	12810.2	1476.47
4343	Male	S-2P	7105.7	308.079
4342	Male	S-2P	16468	329.19
4604	Male	S-2P	24300	2597.33
4606	Male	S-2P	720.01	50
4581	Female	S-V987H	24300	1742.27
4592	Female	S-V987H	24300	2097.45
4337	Female	S-V987H	15443.7	3341.85
4370	Female	S-V987H	17913.5	983.643
4336	Female	S-V987H	24300	1225.24
3365	Female	S-V987H	14817.2	3684.66
3366	Female	S-V987H	24300	1055.24
4376	Male	S-V987H	24300	1229.72
4608	Male	S-V987H	4671.63	189.297
4542	Male	S-V987H	13527.5	570.248
4585	Male	S-V987H	658.231	1379.38
4591	Male	S-V987H	24300	1121.57
4584	Male	S-V987H	24300	1180.27
4586	Male	S-V987H	2802.95	1071.56
3933	Female	RBD	206.236	50
3934	Female	RBD	50	50
3937	Female	RBD	446.807	50
4600	Female	RBD	153.376	50
4598	Female	RBD	50	50
4597	Female	RBD	3452.15	50
4526	Female	RBD	1307.86	415.175
4353	Female	RBD	2915.68	525.192
3173	Male	RBD	164.188	50
3172	Male	RBD	1745.17	2264.85
3170	Male	RBD	434.685	50
4595	Male	RBD	150.682	50
4596	Male	RBD	50	50
4372	Male	RBD	265.284	50
4371	Male	RBD	50	50
Note: A value=50 was arbitrarialy asigned to all samples below the limit of detection (100)

## Sheet: Supplementary 1f
Supplementary Figure 1f
Animal ID	Sex	Immunization Group	ID50 SARS-CoV-2 BQ.1.1
654	Female	S-2P	50
655	Female	S-2P	112.779
656	Female	S-2P	98.845
657	Female	S-2P	50
658	Female	S-2P	370.47
684	Male	S-2P	287.5
685	Male	S-2P	149.876
686	Male	S-2P	256.098
687	Male	S-2P	89.7964
688	Male	S-2P	50
659	Female	S-V987H	50
660	Female	S-V987H	323.336
661	Female	S-V987H	50
662	Female	S-V987H	50
663	Female	S-V987H	103.029
689	Male	S-V987H	499.784
690	Male	S-V987H	137.689
691	Male	S-V987H	132.564
692	Male	S-V987H	62.7568
693	Male	S-V987H	62.145
664	Female	RBD	50
665	Female	RBD	50
666	Female	RBD	50
667	Female	RBD	50
668	Female	RBD	50
694	Male	RBD	50
695	Male	RBD	50
696	Male	RBD	50
697	Male	RBD	50
698	Male	RBD	50
669	Female	Control	50
670	Female	Control	50
671	Female	Control	50
673	Male	Control	50
Note: A value=50 was arbitrarialy asigned to all samples below the limit of detection (100)

## Sheet: Supplementary 1g
Supplementary Figure 1g
Animal ID	Sex	Immunization Group	ID50 SARS-CoV-2 BA. 4/5
654	Female	S-2P	50
655	Female	S-2P	50
656	Female	S-2P	50
657	Female	S-2P	50
658	Female	S-2P	50
684	Male	S-2P	94.6091
685	Male	S-2P	50
686	Male	S-2P	1532.4
687	Male	S-2P	50
688	Male	S-2P	50
659	Female	S-V987H	50
660	Female	S-V987H	88.846
661	Female	S-V987H	50
662	Female	S-V987H	50
663	Female	S-V987H	64.168
689	Male	S-V987H	73.4282
690	Male	S-V987H	50
691	Male	S-V987H	50
692	Male	S-V987H	50
693	Male	S-V987H	50
664	Female	RBD	50
665	Female	RBD	50
666	Female	RBD	50
667	Female	RBD	50
668	Female	RBD	50
694	Male	RBD	50
695	Male	RBD	50
696	Male	RBD	50
697	Male	RBD	50
698	Male	RBD	50
669	Female	Control	50
670	Female	Control	50
671	Female	Control	50
673	Male	Control	50
Note: A value=50 was arbitrarialy asigned to all samples below the limit of detection (100)

## Sheet: Supplementary 1h
Supplementary Figure 1h
Animal ID	Sex	Immunization Group	Antigen-specific Spot forming cells/100000 cells
654	Female	S-2P	37.25
655	Female	S-2P	125
656	Female	S-2P	125
657	Female	S-2P	92
658	Female	S-2P	125
684	Male	S-2P	125
685	Male	S-2P	125
686	Male	S-2P	125
687	Male	S-2P	125
688	Male	S-2P	60
659	Female	S-V987H	67.25
660	Female	S-V987H	125
661	Female	S-V987H	9.5
662	Female	S-V987H	10
663	Female	S-V987H	125
689	Male	S-V987H	125
690	Male	S-V987H	125
691	Male	S-V987H	61
692	Male	S-V987H	7
693	Male	S-V987H	18
664	Female	RBD	3.25
665	Female	RBD	6
666	Female	RBD	3.25
667	Female	RBD	6.25
668	Female	RBD	3.5
694	Male	RBD	61
695	Male	RBD	75.5
696	Male	RBD	3.25
697	Male	RBD	1.25
698	Male	RBD	24.5
669	Female	Control	1.75
670	Female	Control	1.75
671	Female	Control	2
699	Male	Control	1
700	Male	Control	2.25
