# Supplementary material for: Immunization with V987H-stabilized Spike glycoprotein protects K18-hACE2 mice and golden Syrian hamsters upon SARS-CoV-2 infection
Source: Nat Commun. 2024 Mar 21;15:2349. doi: 10.1038/s41467-024-46714-w (PMC10957958; doi:10.1038/s41467-024-46714-w)
Supplement: Supplementary file 4 — Source data [file 41467_2024_46714_MOESM4_ESM.zip › source data/Source Data FIGURE 5.xlsx]

## Sheet: Figure 5a
Figure 5a
				Viral Load (Copies/mL)
Animal ID	Sex	Immunization Group	Days after Challenge	Oropharyngeal Swab	Nasal Turbinate	Lung
4989	Female	S-2P	0	1	1	1
4990	Female	S-2P	0	1	1	1
4991	Female	S-2P	2	1.33045e+08	11145289600	6.71864e+07
4992	Female	S-2P	2	2.028e+08	11549133600	434674100
5959	Female	S-2P	4	189488600	4926765200	6.74612e+07
5960	Female	S-2P	4	2.32312e+07	3654835600	8.87851e+06
5961	Female	S-2P	7	47980.2	5.18732e+07	37911.7
4988	Female	S-2P	7	256266	8.35997e+06	38402.8
4986	Male	S-2P	0	1	1	1
4987	Male	S-2P	0	1	1	1
4993	Male	S-2P	2	3.36486e+07	57711968000	1690531200
4994	Male	S-2P	2	3.24263e+07	43920838400	3699290800
5192	Male	S-2P	4	251741550	14459883200	444685700
5193	Male	S-2P	4	3.27396e+07	7580384000	1295067200
5194	Male	S-2P	7	1.68381e+07	64945225	2937050
5216	Male	S-2P	7	2.56924e+06	6.63003e+06	558744
5185	Female	S-V987H	0	1	1	1
5186	Female	S-V987H	0	1	1	1
5187	Female	S-V987H	2	6.59132e+06	22002398400	1423018000
5188	Female	S-V987H	2	778349050	16075964800	5914.17
5006	Female	S-V987H	4	2.26911e+06	7707142400	116154
5215	Female	S-V987H	4	4.1507e+07	1981000400	1.90127e+07
4996	Female	S-V987H	7	1.16803e+06	4.0593e+07	861204
4997	Female	S-V987H	7	396674	1.01731e+08	359282
4983	Male	S-V987H	0	1	1	1
4984	Male	S-V987H	0	1	1	1
4985	Male	S-V987H	2	6.60623e+07	65321862400	1549103300
5007	Male	S-V987H	2	885942300	14485169600	93760275
5008	Male	S-V987H	4	4.8697e+07	11509488800	627967250
5009	Male	S-V987H	4	1.116e+06	3652519600	7.09878e+06
5010	Male	S-V987H	7	4.173e+06	7.27453e+06	108248
5011	Male	S-V987H	7	920693	3.89337e+06	535865
4968	Female	RBD	0	1	1	1
4969	Female	RBD	0	1	1	1
4970	Female	RBD	2	298377175	21345523200	26241644800
4971	Female	RBD	2	1.57246e+07	14441043200	39983225600
4972	Female	RBD	4	40233200	19969315200	18816691200
4973	Female	RBD	4	6.46936e+07	19297118400	25247833600
4974	Female	RBD	7	4.23133e+07	2038566000	1.55715e+07
4975	Female	RBD	7	2.44469e+06	3049510400	1.08292e+07
5231	Male	RBD	0	1	1	1
5232	Male	RBD	0	1	1	1
5233	Male	RBD	2	440792400	315524812800	138564044800
5234	Male	RBD	2	255853900	51019552000	39505699200
5235	Male	RBD	4	7.39946e+07	579593750	8464609600
5236	Male	RBD	4	8.55818e+07	49005395200	7750723200
4998	Male	RBD	7	1.32611e+08	4279734800	5.83554e+06
4999	Male	RBD	7	384825225	8697003200	4.88721e+07
5223	Female	Infected Control	2	1.14163e+08	3332209800	31674838400
5224	Female	Infected Control	2	236922125	118193190400	15951427200
5225	Female	Infected Control	2	1.44532e+08	149428364800	23953624000
5226	Female	Infected Control	2	8.0199e+07	43208208000	26043425600
5227	Female	Infected Control	4	65822.4	7246569600	36601232000
5228	Female	Infected Control	4	309635	6320127600	3894754400
5229	Female	Infected Control	4	2.09921e+07	30557180800	6109312400
5230	Female	Infected Control	4	323357050	7988264800	15204369600
5882	Female	Infected Control	7	2.68865e+07	1470979300	3.72175e+06
5883	Female	Infected Control	7	992664	914083300	5.45609e+06
5884	Female	Infected Control	7	1.67118e+08	7835854400	6.44811e+07
5885	Female	Infected Control	7	1.47622e+08	6316793600	1.20137e+07
5189	Female	Infected Control	0	1	1	1
5190	Female	Infected Control	0	1	1	1
5191	Female	Infected Control	0	1	1	1
5217	Male	Infected Control	0	1	1	1
5212	Female	Uninfected Control	7	1	1	1
5962	Female	Uninfected Control	7	1	1	1
5964	Male	Uninfected Control	7	1	1	1
5965	Male	Uninfected Control	7	1	1	1
Note: A value=1 was arbitrarialy asigned to all samples below the limit of detection (100)

## Sheet: Figure 5b
Figure 5b
				Log(10) TCID50/mL
Animal ID	Sex	Immunization Group	Days after Challenge	Oropharyngeal Swab	Nasal Turbinate	Lung
4991	Female	S-2P	2	10	601338	474.254
4992	Female	S-2P	2	10	2e+06	13976.6
5959	Female	S-2P	4	10	10	632.456
5960	Female	S-2P	4	10	470570	632.456
5961	Female	S-2P	7	10	10	10
4988	Female	S-2P	7	10	10	10
4993	Male	S-2P	2	10	1.43309e+07	112460
4994	Male	S-2P	2	10	8.9402e+06	220129
5192	Male	S-2P	4	10	10	632.456
5193	Male	S-2P	4	10	122108	831.912
5194	Male	S-2P	7	10	10	10
5216	Male	S-2P	7	10	10	10
5187	Female	S-V987H	2	10	4.47417e+06	136258
5188	Female	S-V987H	2	10	2.10516e+06	632.456
5006	Female	S-V987H	4	10	30028.3	10
5215	Female	S-V987H	4	10	83191.2	10
4996	Female	S-V987H	7	10	10	10
4997	Female	S-V987H	7	10	10	10
4985	Male	S-V987H	2	200	4.47744e+06	480820
5007	Male	S-V987H	2	632.456	1.53725e+06	632.456
5008	Male	S-V987H	4	10	10	10
5009	Male	S-V987H	4	10	10	10
5010	Male	S-V987H	7	10	10	10
5011	Male	S-V987H	7	10	10	10
4970	Female	RBD	2	10	2.42306e+06	742268
4971	Female	RBD	2	10	2.09299e+06	831912
4972	Female	RBD	4	10	536539	5.70109e+06
4973	Female	RBD	4	10	928318	2.77952e+06
4974	Female	RBD	7	10	50	10
4975	Female	RBD	7	10	50	10
5233	Male	RBD	2	200	1.49972e+07	2.51785e+06
5234	Male	RBD	2	10	4.12397e+06	1.41486e+06
5235	Male	RBD	4	10	322147	4.42186e+06
5236	Male	RBD	4	351.387	579121	8.74962e+06
4998	Male	RBD	7	10	10	10
4999	Male	RBD	7	10	50	10
5223	Female	Infected Control	2	10	11912.7	7.05747e+06
5224	Female	Infected Control	2	10	6.32456e+06	2.29029e+06
5225	Female	Infected Control	2	10	2.85035e+07	2.9356e+06
5226	Female	Infected Control	2	10	5.82527e+06	3.27579e+06
5227	Female	Infected Control	4	10	293560	745519
5228	Female	Infected Control	4	10	412397	721198
5229	Female	Infected Control	4	10	761757	480820
5230	Female	Infected Control	4	10	279116	646231
5882	Female	Infected Control	7	10	10	10
5883	Female	Infected Control	7	10	50	10
5884	Female	Infected Control	7	10	10	10
5885	Female	Infected Control	7	10	10	10
5212	Female	Uninfected Control	7	10	10	10
5962	Female	Uninfected Control	7	10	10	10
5964	Male	Uninfected Control	7	10	10	10
5965	Male	Uninfected Control	7	10	10	10
Note: A value=1,00E+01 was arbitrarialy asigned to all samples below the limit of detection (6,31E+01)

## Sheet: Figure 5c
Figure 5c
				IHC Score
Animal ID	Sex	Immunization Group	Days after Challenge	Nasal Turbinate	Lung
4989	Female	S-2P	0	0	0
4990	Female	S-2P	0	0	0
4991	Female	S-2P	2	2	1
4992	Female	S-2P	2	2	1
5959	Female	S-2P	4	1	1
5960	Female	S-2P	4	2	1
5961	Female	S-2P	7	0	0
4988	Female	S-2P	7	0	0
4986	Male	S-2P	0	0	0
4987	Male	S-2P	0	0	0
4993	Male	S-2P	2	3	2
4994	Male	S-2P	2	3	2
5192	Male	S-2P	4	3	2
5193	Male	S-2P	4	2	2
5194	Male	S-2P	7	0	0
5216	Male	S-2P	7	0	0
5185	Female	S-V987H	0	0	0
5186	Female	S-V987H	0	0	0
5187	Female	S-V987H	2	3	2
5188	Female	S-V987H	2	2	1
5006	Female	S-V987H	4	2	0
5215	Female	S-V987H	4	1	1
4996	Female	S-V987H	7	0	0
4997	Female	S-V987H	7	0	0
4983	Male	S-V987H	0	0	0
4984	Male	S-V987H	0	0	0
4985	Male	S-V987H	2	3	2
5007	Male	S-V987H	2	3	1
5008	Male	S-V987H	4	2	2
5009	Male	S-V987H	4	2	1
5010	Male	S-V987H	7	0	0
5011	Male	S-V987H	7	0	0
4968	Female	RBD	0	0	0
4969	Female	RBD	0	0	0
4970	Female	RBD	2	3	3
4971	Female	RBD	2	3	3
4972	Female	RBD	4	2	3
4973	Female	RBD	4	3	3
4974	Female	RBD	7	0	1
4975	Female	RBD	7	0	1
5231	Male	RBD	0	0	0
5232	Male	RBD	0	0	0
5233	Male	RBD	2	3	3
5234	Male	RBD	2	3	2
5235	Male	RBD	4	3	3
5236	Male	RBD	4	3	3
4998	Male	RBD	7	0	1
4999	Male	RBD	7	0	1
5223	Female	Infected Control	2	3	3
5224	Female	Infected Control	2	3	3
5225	Female	Infected Control	2	3	2
5226	Female	Infected Control	2	3	3
5227	Female	Infected Control	4	2	3
5228	Female	Infected Control	4	2	2
5229	Female	Infected Control	4	3	3
5230	Female	Infected Control	4	3	3
5882	Female	Infected Control	7	0	1
5883	Female	Infected Control	7	0	1
5884	Female	Infected Control	7	0	1
5885	Female	Infected Control	7	0	1
5189	Female	Infected Control	0	0	0
5190	Female	Infected Control	0	0	0
5191	Female	Infected Control	0	0	0
5217	Male	Infected Control	0	0	0
5212	Female	Uninfected Control	7	0	0
5962	Female	Uninfected Control	7	0	0
5964	Male	Uninfected Control	7	0	0
5965	Male	Uninfected Control	7	0	0

## Sheet: Figure 5d
Figure 5d
				Lesion Score
Animal ID	Sex	Immunization Group	Days after Challenge	Nasal Turbinate	Lung
4989	Female	S-2P	0	0	0
4990	Female	S-2P	0	0	0
4991	Female	S-2P	2	1	1
4992	Female	S-2P	2	2	1
5959	Female	S-2P	4	2	3
5960	Female	S-2P	4	2	2
5961	Female	S-2P	7	0	1
4988	Female	S-2P	7	0	1
4986	Male	S-2P	0	0	0
4987	Male	S-2P	0	0	0
4993	Male	S-2P	2	3	1
4994	Male	S-2P	2	3	1
5192	Male	S-2P	4	3	2
5193	Male	S-2P	4	2	2
5194	Male	S-2P	7	0	2
5216	Male	S-2P	7	0	1
5185	Female	S-V987H	0	0	0
5186	Female	S-V987H	0	0	0
5187	Female	S-V987H	2	3	1
5188	Female	S-V987H	2	2	0
5006	Female	S-V987H	4	2	1
5215	Female	S-V987H	4	1	2
4996	Female	S-V987H	7	0	1
4997	Female	S-V987H	7	0	1
4983	Male	S-V987H	0	0	0
4984	Male	S-V987H	0	0	0
4985	Male	S-V987H	2	2	1
5007	Male	S-V987H	2	3	0
5008	Male	S-V987H	4	1	2
5009	Male	S-V987H	4	2	1
5010	Male	S-V987H	7	0	1
5011	Male	S-V987H	7	0	1
4968	Female	RBD	0	0	0
4969	Female	RBD	0	0	0
4970	Female	RBD	2	2	1
4971	Female	RBD	2	3	1
4972	Female	RBD	4	2	3
4973	Female	RBD	4	3	3
4974	Female	RBD	7	0	3
4975	Female	RBD	7	1	3
5231	Male	RBD	0	0	0
5232	Male	RBD	0	0	0
5233	Male	RBD	2	2	1
5234	Male	RBD	2	2	1
5235	Male	RBD	4	3	3
5236	Male	RBD	4	3	2
4998	Male	RBD	7	0	3
4999	Male	RBD	7	1	3
5223	Female	Infected Control	2	2	1
5224	Female	Infected Control	2	2	1
5225	Female	Infected Control	2	2	1
5226	Female	Infected Control	2	2	2
5227	Female	Infected Control	4	1	3
5228	Female	Infected Control	4	3	2
5229	Female	Infected Control	4	3	3
5230	Female	Infected Control	4	3	3
5882	Female	Infected Control	7	1	2
5883	Female	Infected Control	7	1	3
5884	Female	Infected Control	7	1	3
5885	Female	Infected Control	7	0	3
5189	Female	Infected Control	0	0	0
5190	Female	Infected Control	0	0	0
5191	Female	Infected Control	0	0	0
5217	Male	Infected Control	0	0	0
5212	Female	Uninfected Control	7	0	0
5962	Female	Uninfected Control	7	0	0
5964	Male	Uninfected Control	7	0	0
5965	Male	Uninfected Control	7	0	0
