# Supplementary material for: Immunization with V987H-stabilized Spike glycoprotein protects K18-hACE2 mice and golden Syrian hamsters upon SARS-CoV-2 infection
Source: Nat Commun. 2024 Mar 21;15:2349. doi: 10.1038/s41467-024-46714-w (PMC10957958; doi:10.1038/s41467-024-46714-w)
Supplement: Supplementary file 4 — Source data [file 41467_2024_46714_MOESM4_ESM.zip › source data/Source Data FIGURE 6.xlsx]

## Sheet: Figure 6b
Figure 6b
			Anti-RBD IgG (AU/mL)
Animal ID	Sex	Immunization Group	-35 days	-14 days	-3 days	3 days	5 days	6 days	7 days	8 days	9 days	14 days	PostChallenge	Clinical EndPoint
282	Female	S-2P	0.01	2.24303	9.6568	20.1169							20.1169
284	Female	S-2P	0.01	1.17448	9.91103	36.901							36.901
285	Female	S-2P	0.01	0.87196	12.1317			50.786					50.786
286	Female	S-2P	0.01	1.32441	8.96968			21.7595					21.7595
943	Female	S-2P	0.01	0.764492	7.07685							40.647	40.647
1297	Female	S-2P	0.01	4.01032	13.8873							75.7903	75.7903
264	Female	S-2P	0.01	3.39452	12.202							36.8526	36.8526
267	Female	S-2P	0.01	3.00562	15.6084							77.7474	77.7474
1023	Female	S-2P	0.01	2.23846	8.4966							36.148	36.148
246	Male	S-2P	0.01	1.82693	8.77419	23.7961							23.7961
386	Male	S-2P	0.01	2.21033	4.18626	12.0364							12.0364
387	Male	S-2P	0.01	1.15156	4.43231	12.3811							12.3811
393	Male	S-2P	0.01	0.8	4.23457	8							8
558	Male	S-2P	0.01	0.8	2.84783			8.014					8.014
232	Male	S-2P	0.01	0.8	4.6115							33.1194	33.1194
235	Male	S-2P	0.01	1.11252	4.30786							33.8446	33.8446
554	Male	S-2P	0.01	1.35156	5.27328							8.04783	8.04783
555	Male	S-2P	0.01	0.8	2.09328					8.022				8.022
1567	Male	S-2P	0.01	1.90179	6.86925			18.776					18.776
1568	Male	S-2P	0.01	1.04871	12.1147			26.1697					26.1697
1854	Male	S-2P	0.01	2.83672	12.8248			55.6837					55.6837
236	Female	S-V987H	0.01	3.24423	15.2132	36.6419							36.6419
268	Female	S-V987H	0.01	1.12993	6.17754							47.3208	47.3208
6171	Female	S-V987H	0.01	1.77596	8.64477	26.2336							26.2336
322	Female	S-V987H	0.01	1.78431	11.5842			49.2889					49.2889
323	Female	S-V987H	0.01	0.8	17.3448			39.356					39.356
324	Female	S-V987H	0.01	1.95133	14.5465			52.331					52.331
1454	Female	S-V987H	0.01	3.70119	11.5095							65.2913	65.2913
1459	Female	S-V987H	0.01	2.17648	6.00907							17.1283	17.1283
1569	Female	S-V987H	0.01	2.44855	17.1232							73.7865	73.7865
1865	Female	S-V987H	0.01	2.91666	15.7539							77.9169	77.9169
313	Male	S-V987H	0.01	0.8	3.87869							17.6952	17.6952
315	Male	S-V987H	0.01	1.88131	16.9824							95.5077	95.5077
316	Male	S-V987H	0.01	0.8	4.89493							32.1553	32.1553
317	Male	S-V987H	0.01	0.903998	9.87948							27.2537	27.2537
1557	Male	S-V987H	0.01	0.779723	8.53364	35.4655							35.4655
1558	Male	S-V987H	0.01	1.85341	25.7579	51.6512							51.6512
1559	Male	S-V987H	0.01	2.14409	7.14274	23.1346							23.1346
1560	Male	S-V987H	0.01	0.762471	6.4387	10.9206							10.9206
1063	Male	S-V987H	0.01	0.733484	6.61827			27.1168					27.1168
1192	Male	S-V987H	0.01	1.15706	6.98818			31.0792					31.0792
1193	Male	S-V987H	0.01	1.96313	7.62837			18.4168					18.4168
254	Female	Infected Control	0.01	0.01	0.01	0.01							0.01
255	Female	Infected Control	0.01	0.01	0.01	0.01							0.01
256	Female	Infected Control	0.01	0.01	0.01	0.01							0.01
258	Female	Infected Control	0.01	0.01	0.01		0.01							0.01
277	Female	Infected Control	0.01	0.01	0.01		0.01							0.01
304	Female	Infected Control	0.01	0.01	0.01				0.540195					0.540195
308	Female	Infected Control	0.01	0.01	0.01		0.01							0.01
325	Male	Infected Control	0.01	0.01	0.01	0.01							0.01
326	Male	Infected Control	0.01	0.01	0.01	0.01							0.01
327	Male	Infected Control	0.01	0.01	0.01	0.01							0.01
330	Male	Infected Control	0.01	0.01	0.01				0.125184					0.125184
1868	Male	Infected Control	0.01	0.01	0.01						0.513859			0.513859
1871	Male	Infected Control	0.01	0.01	0.01		0.01							0.01
1872	Male	Infected Control	0.01	0.01	0.01		0.01							0.01
1873	Male	Infected Control	0.01	0.01	0.01			0.01					0.01
1923	Male	Infected Control	0.01	0.01	0.01			0.1					0.1
1017	Female	Uninfected Control										0.01	0.01
1018	Female	Uninfected Control										0.01	0.01
1134	Female	Uninfected Control										0.01	0.01
1177	Female	Uninfected Control										0.01	0.01
1189	Female	Uninfected Control										0.01	0.01
1171	Male	Uninfected Control										0.01	0.01
1172	Male	Uninfected Control										0.01	0.01
1179	Male	Uninfected Control										0.01	0.01
1185	Male	Uninfected Control										0.01	0.01
1186	Male	Uninfected Control										0.01	0.01
Note: A value=0,01 was arbitrarialy asigned to all samples below the limit of detection (0,05)

## Sheet: Figure 6c
Figure 6c
Animal ID	Sex	Immunization Group	Days after Challenge	ID50 SARS-CoV-2 WH1
282	Female	S-2P	3	4252
284	Female	S-2P	3	10896
285	Female	S-2P	6	6421
286	Female	S-2P	6	7413
943	Female	S-2P	14	5724
1297	Female	S-2P	14	24300
264	Female	S-2P	14	7617
267	Female	S-2P	14	24300
1023	Female	S-2P	14	7133
246	Male	S-2P	3	3660
386	Male	S-2P	3	1520
387	Male	S-2P	3	2166
393	Male	S-2P	3	1797
558	Male	S-2P	6	2061
232	Male	S-2P	14	2763
235	Male	S-2P	14	24300
554	Male	S-2P	14	2062
555	Male	S-2P	8	24300
1567	Male	S-2P	6	4019
1568	Male	S-2P	6	3079
1854	Male	S-2P	6	24300
236	Female	S-V987H	3	24300
268	Female	S-V987H	14	24300
6171	Female	S-V987H	3	24300
322	Female	S-V987H	6	6510
323	Female	S-V987H	6	5052
324	Female	S-V987H	6	24300
1454	Female	S-V987H	14	24300
1459	Female	S-V987H	14	7617
1569	Female	S-V987H	14	24300
1865	Female	S-V987H	14	24300
313	Male	S-V987H	14	5133
315	Male	S-V987H	14	15206
316	Male	S-V987H	14	16198
317	Male	S-V987H	14	5398
1557	Male	S-V987H	3	15376
1558	Male	S-V987H	3	24300
1559	Male	S-V987H	3	7390
1560	Male	S-V987H	3	4611
1063	Male	S-V987H	6	3934
1192	Male	S-V987H	6	24300
1193	Male	S-V987H	6	6969
254	Female	Infected Control	3	50
255	Female	Infected Control	3	50
256	Female	Infected Control	3	50
258	Female	Infected Control	5	50
277	Female	Infected Control	5	150
304	Female	Infected Control	7	236.7
308	Female	Infected Control	5	50
325	Male	Infected Control	3	50
326	Male	Infected Control	3	50
327	Male	Infected Control	3	50
330	Male	Infected Control	7	167
1868	Male	Infected Control	9	1458
1871	Male	Infected Control	5	50
1872	Male	Infected Control	5	50
1873	Male	Infected Control	6	150
1923	Male	Infected Control	6	208.2
1017	Female	Uninfected Control	14	50
1018	Female	Uninfected Control	14	50
1134	Female	Uninfected Control	14	50
1177	Female	Uninfected Control	14	50
1189	Female	Uninfected Control	14	50
1171	Male	Uninfected Control	14	50
1172	Male	Uninfected Control	14	50
1179	Male	Uninfected Control	14	50
1185	Male	Uninfected Control	14	50
1186	Male	Uninfected Control	14	50
Note: A value=50 was arbitrarialy asigned to all samples below the limit of detection (100)

## Sheet: Figure 6d
Figure 6e
Animal ID	Sex	Immunization Group	Days after Challenge	ID50 SARS-CoV-2 DELTA
282	Female	S-2P	3	50
284	Female	S-2P	3	12791
285	Female	S-2P	6	4297
286	Female	S-2P	6	24300
943	Female	S-2P	14	24300
1297	Female	S-2P	14	24300
264	Female	S-2P	14	5199
267	Female	S-2P	14	24120
1023	Female	S-2P	14	9597
246	Male	S-2P	3	1384
386	Male	S-2P	3	2344
387	Male	S-2P	3	1625
393	Male	S-2P	3	861.9
558	Male	S-2P	6	548.9
232	Male	S-2P	14	7405
235	Male	S-2P	14	8926
554	Male	S-2P	14	2484
555	Male	S-2P	8	843.9
1567	Male	S-2P	6	2639
1568	Male	S-2P	6	2337
1854	Male	S-2P	6	18336
236	Female	S-V987H	3	4268
268	Female	S-V987H	14	24300
6171	Female	S-V987H	3	11232
322	Female	S-V987H	6	20153
323	Female	S-V987H	6	2986
324	Female	S-V987H	6	15781
1454	Female	S-V987H	14	24300
1459	Female	S-V987H	14	2834
1569	Female	S-V987H	14	24300
1865	Female	S-V987H	14	13595
313	Male	S-V987H	14	2860
315	Male	S-V987H	14	15650
316	Male	S-V987H	14	24300
317	Male	S-V987H	14	1863
1557	Male	S-V987H	3	24300
1558	Male	S-V987H	3	2870
1559	Male	S-V987H	3	13007
1560	Male	S-V987H	3	2594
1063	Male	S-V987H	6	1731
1192	Male	S-V987H	6	17161
1193	Male	S-V987H	6	2299
254	Female	Infected Control	3	50
255	Female	Infected Control	3	50
256	Female	Infected Control	3	50
258	Female	Infected Control	5	50
277	Female	Infected Control	5	50
304	Female	Infected Control	7	50
308	Female	Infected Control	5	50
325	Male	Infected Control	3	50
326	Male	Infected Control	3	50
327	Male	Infected Control	3	50
330	Male	Infected Control	7	182.8
1868	Male	Infected Control	9	182.8
1871	Male	Infected Control	5	50
1872	Male	Infected Control	5	50
1873	Male	Infected Control	6	200
1923	Male	Infected Control	6	200
1017	Female	Uninfected Control	14	50
1018	Female	Uninfected Control	14	50
1134	Female	Uninfected Control	14	50
1177	Female	Uninfected Control	14	50
1189	Female	Uninfected Control	14	50
1171	Male	Uninfected Control	14	50
1172	Male	Uninfected Control	14	50
1179	Male	Uninfected Control	14	50
1185	Male	Uninfected Control	14	50
1186	Male	Uninfected Control	14	50
Note: A value=50 was arbitrarialy asigned to all samples below the limit of detection (100)

## Sheet: Figure 6e
Figure 6d
Animal ID	Sex	Immunization Group	Days after Challenge	ID50 SARS-CoV-2 BETA
282	Female	S-2P	3	4257
284	Female	S-2P	3	6217
285	Female	S-2P	6	4014
286	Female	S-2P	6	3703
943	Female	S-2P	14	24300
1297	Female	S-2P	14	24300
264	Female	S-2P	14	4277
267	Female	S-2P	14	24300
1023	Female	S-2P	14	7598
246	Male	S-2P	3	1869
386	Male	S-2P	3	5198
387	Male	S-2P	3	727.7
393	Male	S-2P	3	871.1
558	Male	S-2P	6	1460
232	Male	S-2P	14	24300
235	Male	S-2P	14	24300
554	Male	S-2P	14	1713
555	Male	S-2P	8	1176
1567	Male	S-2P	6	1135
1568	Male	S-2P	6	1277
1854	Male	S-2P	6	21365
236	Female	S-V987H	3	3516
268	Female	S-V987H	14	24300
6171	Female	S-V987H	3	7904
322	Female	S-V987H	6	5118
323	Female	S-V987H	6	1775
324	Female	S-V987H	6	7190
1454	Female	S-V987H	14	5572
1459	Female	S-V987H	14	4451
1569	Female	S-V987H	14	24300
1865	Female	S-V987H	14	10946
313	Male	S-V987H	14	24300
315	Male	S-V987H	14	24300
316	Male	S-V987H	14	12424
317	Male	S-V987H	14	5614
1557	Male	S-V987H	3	23214
1558	Male	S-V987H	3	2668
1559	Male	S-V987H	3	5347
1560	Male	S-V987H	3	6713
1063	Male	S-V987H	6	3752
1192	Male	S-V987H	6	7342
1193	Male	S-V987H	6	3539
254	Female	Infected Control	3	50
255	Female	Infected Control	3	50
256	Female	Infected Control	3	50
258	Female	Infected Control	5	747.7
277	Female	Infected Control	5	1029
304	Female	Infected Control	7	2890
308	Female	Infected Control	5	283.6
325	Male	Infected Control	3	50
326	Male	Infected Control	3	50
327	Male	Infected Control	3	50
330	Male	Infected Control	7	1577
1868	Male	Infected Control	9	5161
1871	Male	Infected Control	5	339.5
1872	Male	Infected Control	5	691.6
1873	Male	Infected Control	6	1002
1923	Male	Infected Control	6	3741
1017	Female	Uninfected Control	14	50
1018	Female	Uninfected Control	14	50
1134	Female	Uninfected Control	14	50
1177	Female	Uninfected Control	14	50
1189	Female	Uninfected Control	14	50
1171	Male	Uninfected Control	14	50
1172	Male	Uninfected Control	14	50
1179	Male	Uninfected Control	14	50
1185	Male	Uninfected Control	14	50
1186	Male	Uninfected Control	14	50
Note: A value=50 was arbitrarialy asigned to all samples below the limit of detection (100)

## Sheet: Figure 6f
Figure 6f
Animal ID	Sex	Immunization Group	Days after Challenge	ID50 SARS-CoV-2 OMICRON BA1
282	Female	S-2P	3	714.2
284	Female	S-2P	3	311.6
285	Female	S-2P	6	101.1
286	Female	S-2P	6	959.8
943	Female	S-2P	14	344.2
1297	Female	S-2P	14	2049
264	Female	S-2P	14	430.3
267	Female	S-2P	14	8809
1023	Female	S-2P	14	923.8
246	Male	S-2P	3	135.3
386	Male	S-2P	3	118.7
387	Male	S-2P	3	297.3
393	Male	S-2P	3	168.6
558	Male	S-2P	6	111.8
232	Male	S-2P	14	1015
235	Male	S-2P	14	5128
554	Male	S-2P	14	253
555	Male	S-2P	8	286.9
1567	Male	S-2P	6	456.3
1568	Male	S-2P	6	266.2
1854	Male	S-2P	6	697.9
236	Female	S-V987H	3	389.5
268	Female	S-V987H	14	535.3
6171	Female	S-V987H	3	587.2
322	Female	S-V987H	6	2221
323	Female	S-V987H	6	191.3
324	Female	S-V987H	6	237.9
1454	Female	S-V987H	14	1257
1459	Female	S-V987H	14	255.4
1569	Female	S-V987H	14	922.4
1865	Female	S-V987H	14	2799
313	Male	S-V987H	14	3892
315	Male	S-V987H	14	657.6
316	Male	S-V987H	14	1294
317	Male	S-V987H	14	199.9
1557	Male	S-V987H	3	125
1558	Male	S-V987H	3	199.4
1559	Male	S-V987H	3	255.2
1560	Male	S-V987H	3	98.34
1063	Male	S-V987H	6	124.5
1192	Male	S-V987H	6	328.5
1193	Male	S-V987H	6	104.4
254	Female	Infected Control	3	50
255	Female	Infected Control	3	50
256	Female	Infected Control	3	50
258	Female	Infected Control	5	50
277	Female	Infected Control	5	50
304	Female	Infected Control	7	50
308	Female	Infected Control	5	50
325	Male	Infected Control	3	50
326	Male	Infected Control	3	50
327	Male	Infected Control	3	50
330	Male	Infected Control	7	50
1868	Male	Infected Control	9	50
1871	Male	Infected Control	5	50
1872	Male	Infected Control	5	50
1873	Male	Infected Control	6	50
1923	Male	Infected Control	6	50
1017	Female	Uninfected Control	14	50
1018	Female	Uninfected Control	14	50
1134	Female	Uninfected Control	14	50
1177	Female	Uninfected Control	14	50
1189	Female	Uninfected Control	14	50
1171	Male	Uninfected Control	14	50
1172	Male	Uninfected Control	14	50
1179	Male	Uninfected Control	14	50
1185	Male	Uninfected Control	14	50
1186	Male	Uninfected Control	14	50
Note: A value=50 was arbitrarialy asigned to all samples below the limit of detection (100)

## Sheet: Figure 6g
Figure 6g
			Body Weight (%Change)
Animal ID	Sex	Immunization Group	0 days	1 days	2 days	3 days	4 days	5 days	6 days	7 days	8 days	9 days	10 days	11 days	12 days	13 days	14 days
282	Female	S-2P	100	100.855	101.282	101.709
284	Female	S-2P	100	99.5918	98.3673	101.224
285	Female	S-2P	100	98.1273	96.2547	96.6292	99.6255	99.2509	98.1273
286	Female	S-2P	100	99.569	99.1379	99.1379	99.1379	101.293	101.293
943	Female	S-2P	100	101.288	102.575	98.7124	100	100.858	103.004	100	97.4249	97.8541	98.2833	101.288	100.858	97.8541	99.1416
1297	Female	S-2P	100	100.441	97.7974	96.0352	95.5947	96.0352	99.1189	96.0352	94.7137	94.2731	96.4758	98.2379	97.3568	96.4758	100
264	Female	S-2P	100	99.6241	95.8647	90.6015	90.9774	94.3609	93.609	88.3459	90.2256	91.7293	91.7293	90.6015	88.7218	89.0977	91.3534
267	Female	S-2P	100	100.758	101.136	100.758	101.515	102.652	103.03	104.545	103.409	102.273	103.03	105.303	100	99.6212	101.894
1023	Female	S-2P	100	100.733	99.2674	100.733	100.733	100.366	100.733	100	100.366	102.93	102.198	101.465	101.832	102.198	101.099
246	Male	S-2P	100	97.2414	96.7816	97.4713
386	Male	S-2P	100	99.5	97	98
387	Male	S-2P	100	98.4127	99.2063	97.8836
393	Male	S-2P	100	97.8873	98.5915	98.3568
558	Male	S-2P	100	98.5948	100.234	101.405	97.8923	97.1897	96.0187
232	Male	S-2P	100	97.9827	96.5418	94.8127	95.6772	94.5245	95.389	96.83	96.83	97.4063	95.9654	96.2536	97.4063	97.1182	99.1354
235	Male	S-2P	100	98.8406	99.4203	97.3913	97.3913	97.1014	99.7101	99.7101	97.6812	95.942	94.4928	94.2029	93.3333	93.3333	93.0435
554	Male	S-2P	100	96.9484	97.4178	96.7136	97.4178	97.4178	97.4178	97.6526	97.1831	96.7136	97.1831	96.9484	98.3568	97.4178	97.1831
555	Male	S-2P	100	98.3333	98.3333	96.6667	98.0556	93.8889	88.8889	83.3333	79.1667
1567	Male	S-2P	100	99.4135	99.4135	97.9472	98.827	98.2405	99.4135
1568	Male	S-2P	100	100.365	100.365	100.73	100.73	101.46	100
1854	Male	S-2P	100	102.419	100.806	100	99.1935	99.1935	100.403
236	Female	S-V987H	100	102.909	103.273	99.6364
268	Female	S-V987H	100	102.961	102.303	97.3684	97.0395	98.3553	99.3421	96.7105	97.0395	96.3816	98.6842	95.3947	94.0789	95.0658	96.3816
6171	Female	S-V987H	100	99.5413	99.0826	100.917
322	Female	S-V987H	100	96.1702	96.5957	97.8723	97.8723	98.2979	99.5745
323	Female	S-V987H	100	98.7179	98.7179	99.5726	101.282	101.282	101.282
324	Female	S-V987H	100	96.4981	97.6654	98.8327	100.778	98.8327	98.4436
1454	Female	S-V987H	100	101.154	100.385	101.154	99.6154	98.4615	98.0769	100.385	100.769	103.077	105	105.385	105	105	103.846
1459	Female	S-V987H	100	99.187	97.561	98.374	101.626	101.626	100.813	102.033	102.033	104.472	107.724	106.504	108.13	110.569	107.724
1569	Female	S-V987H	100	93.4615	93.4615	95.3846	95	93.8462	90.3846	90.7692	92.3077	93.4615	91.5385	91.1538	93.4615	94.2308	91.1538
1865	Female	S-V987H	100	101.594	99.6016	100.398	102.39	103.187	100	100.797	102.789	103.586	102.789	101.992	103.984	105.578	104.382
313	Male	S-V987H	100	98.1352	97.2028	98.3683	97.2028	98.6014	97.9021	98.6014	97.669	95.8042	96.7366	94.8718	95.8042	96.9697	94.6387
315	Male	S-V987H	100	100.621	102.174	100	100.311	100.932	100.311	99.3789	98.4472	99.0683	100.621	100.311	100	102.174	99.3789
316	Male	S-V987H	100	98.4416	98.7013	97.6623	97.1429	96.8831	96.1039	96.3636	95.8442	94.026	95.3247	93.5065	94.5455	95.0649	94.2857
317	Male	S-V987H	100	101.344	102.151	101.613	100	100.269	98.6559	99.1935	99.1935	99.1935	97.8495	97.3118	97.8495	98.9247	97.5806
1557	Male	S-V987H	100	98.0831	96.8051	98.0831
1558	Male	S-V987H	100	100	98.0456	99.0228
1559	Male	S-V987H	100	100.962	99.0385	101.603
1560	Male	S-V987H	100	100.669	99.6656	101.003
1063	Male	S-V987H	100	99.3151	98.4018	98.8584	98.6301	99.3151	98.6301
1192	Male	S-V987H	100	98.9761	99.6587	99.6587	98.9761	99.6587	100
1193	Male	S-V987H	100	97.9167	96.875	97.9167	97.5694	99.6528	93.0556
254	Female	Infected Control	100	99.1903	97.166	89.0688
255	Female	Infected Control	100	100.442	99.115	89.823
256	Female	Infected Control	100	94.4251	94.0767	86.7596
258	Female	Infected Control	100	96.3415	94.3089	89.4309	80.4878	75.2033
277	Female	Infected Control	100	97.0779	95.7792	90.9091	86.039	78.8961
304	Female	Infected Control	100	98.4906	95.4717	92.8302	94.3396	94.717	90.566	81.1321
308	Female	Infected Control	100	97.4638	94.2029	88.0435	81.8841	75.7246
325	Male	Infected Control	100	100.287	98.2759	98.8506
326	Male	Infected Control	100	97.8261	96.7391	93.4783
327	Male	Infected Control	100	96.4809	95.0147	89.4428
330	Male	Infected Control	100	100.783	100.261	98.9556	97.9112	96.3446	93.9948	89.5561
1868	Male	Infected Control	100	97.3684	98.538	97.6608	96.7836	98.8304	98.8304	95.0292	86.8421	78.0702
1871	Male	Infected Control	100	99.67	91.4191	86.7987	80.8581	78.8779
1872	Male	Infected Control	100	99.6552	93.4483	89.6552	84.1379	75.8621
1873	Male	Infected Control	100	101.266	90.5063	92.0886	90.1899	85.443	76.5823
1923	Male	Infected Control	100	100.364	98.9091	91.2727	86.1818	81.0909	75.6364
1017	Female	Uninfected Control	100	102.317	103.089	103.861	102.703	104.633	106.178	110.039	107.722	108.494	108.88	109.653	106.95	106.95	105.792
1018	Female	Uninfected Control	100	102.158	101.799	100.719	102.518	102.878	103.957	103.957	101.439	100	96.7626	97.482	98.9209	99.6403	97.8417
1134	Female	Uninfected Control	100	100	96.1039	96.1039	97.0779	98.3766	97.0779	98.0519	98.3766	97.0779	97.0779	98.3766	98.7013	99.3506	95.7792
1177	Female	Uninfected Control	100	104.563	106.464	106.084	101.141	102.281	106.844	106.844	106.084	102.281	103.802	105.323	106.844	109.886	106.844
1189	Female	Uninfected Control	100	101.832	102.564	103.663	103.297	100.366	101.465	103.663	105.128	105.495	107.326	109.89	110.989	111.355	106.593
1171	Male	Uninfected Control	100	100	98.5075	95.5224	98.5075	97.0149	97.0149	97.3134	98.209	97.0149	98.209	97.9104	97.9104	97.9104	98.806
1172	Male	Uninfected Control	100	98.8732	98.5915	95.493	98.5915	98.0282	96.6197	94.0845	90.9859	91.2676	91.2676	92.1127	93.2394	93.5211	93.2394
1179	Male	Uninfected Control	100	98.452	96.904	95.0464	96.904	97.2136	96.2848	96.904	96.2848	94.7368	93.808	95.6656	95.9752	96.904	95.0464
1185	Male	Uninfected Control	100	100.809	100.27	92.7224	98.9218	96.496	94.3396	93.2615	92.1833	91.1051	90.8356	90.8356	90.566	93.2615	90.2965
1186	Male	Uninfected Control	100	99.7143	98.2857	94.8571	98	97.7143	98.5714	98.5714	98	97.1429	97.1429	95.1429	96.5714	95.4286	94.5714

## Sheet: Figure 6h
Figure 6h
		%Survival
Sex	Immunization Group	0 days	1 days	2 days	3 days	4 days	5 days	6 days	7 days	8 days	9 days	10 days	11 days	12 days	13 days	14 days
Female	S-2P	100	1	1	1	1	1	1	1	1	1	1	1	1	1	1	*Alivel=1
Female	S-2P	100	1	1	1	1	1	1	1	1	1	1	1	1	1	1	*Euthanized=0
Female	S-2P	100	1	1	1	1	1	1	1	1	1	1	1	1	1	1
Female	S-2P	100	1	1	1	1	1	1	1	1	1	1	1	1	1	1
Female	S-2P	100	1	1	1	1	1	1	1	1	1	1	1	1	1	1
Male	S-2P	100	1	1	1	1	1	1	1	1	1	1	1	1	1	1
Male	S-2P	100	1	1	1	1	1	1	1	1	1	1	1	1	1	1
Male	S-2P	100	1	1	1	1	1	1	1	1	1	1	1	1	1	1
Male	S-2P	100	1	1	1	1	1	1	1	1	0	0	0	0	0	0
Female	S-V987H	100	1	1	1	1	1	1	1	1	1	1	1	1	1	1
Female	S-V987H	100	1	1	1	1	1	1	1	1	1	1	1	1	1	1
Female	S-V987H	100	1	1	1	1	1	1	1	1	1	1	1	1	1	1
Female	S-V987H	100	1	1	1	1	1	1	1	1	1	1	1	1	1	1
Female	S-V987H	100	1	1	1	1	1	1	1	1	1	1	1	1	1	1
Male	S-V987H	100	1	1	1	1	1	1	1	1	1	1	1	1	1	1
Male	S-V987H	100	1	1	1	1	1	1	1	1	1	1	1	1	1	1
Male	S-V987H	100	1	1	1	1	1	1	1	1	1	1	1	1	1	1
Male	S-V987H	100	1	1	1	1	1	1	1	1	1	1	1	1	1	1
Female	Infected Control	100	1	1	1	1	1	0	0	0	0	0	0	0	0	0
Female	Infected Control	100	1	1	1	1	1	0	0	0	0	0	0	0	0	0
Female	Infected Control	100	1	1	1	1	1	1	1	0	0	0	0	0	0	0
Female	Infected Control	100	1	1	1	1	1	0	0	0	0	0	0	0	0	0
Male	Infected Control	100	1	1	1	1	1	1	1	0	0	0	0	0	0	0
Male	Infected Control	100	1	1	1	1	1	1	1	1	1	0	0	0	0	0
Male	Infected Control	100	1	1	1	1	1	0	0	0	0	0	0	0	0	0
Male	Infected Control	100	1	1	1	1	1	0	0	0	0	0	0	0	0	0
Female	Uninfected Control	100	1	1	1	1	1	1	1	1	1	1	1	1	1	1
Female	Uninfected Control	100	1	1	1	1	1	1	1	1	1	1	1	1	1	1
Female	Uninfected Control	100	1	1	1	1	1	1	1	1	1	1	1	1	1	1
Female	Uninfected Control	100	1	1	1	1	1	1	1	1	1	1	1	1	1	1
Female	Uninfected Control	100	1	1	1	1	1	1	1	1	1	1	1	1	1	1
Male	Uninfected Control	100	1	1	1	1	1	1	1	1	1	1	1	1	1	1
Male	Uninfected Control	100	1	1	1	1	1	1	1	1	1	1	1	1	1	1
Male	Uninfected Control	100	1	1	1	1	1	1	1	1	1	1	1	1	1	1
Male	Uninfected Control	100	1	1	1	1	1	1	1	1	1	1	1	1	1	1
Male	Uninfected Control	100	1	1	1	1	1	1	1	1	1	1	1	1	1	1
