# Supplementary material for: Immunization with V987H-stabilized Spike glycoprotein protects K18-hACE2 mice and golden Syrian hamsters upon SARS-CoV-2 infection
Source: Nat Commun. 2024 Mar 21;15:2349. doi: 10.1038/s41467-024-46714-w (PMC10957958; doi:10.1038/s41467-024-46714-w)
Supplement: Supplementary file 4 — Source data [file 41467_2024_46714_MOESM4_ESM.zip › source data/Source Data FIGURE 7.xlsx]

## Sheet: Figure 7a
Figure 7a
				Viral Load (Copies/mL)
Animal ID	Sex	Immunization Group	Days after Challenge	Oropharyngeal Swab	Nasal Turbinate	Lung	Brain
282	Female	S-2P	3	9.44506e+06	1.48116e+09	4.33636e+08	1
284	Female	S-2P	3	5.92158e+06	883436500	714340	1
285	Female	S-2P	6	45244.6	6.18737e+06	409976	1
286	Female	S-2P	6	1	4.21739e+08	1	1
943	Female	S-2P	14	5275.5	6.19236e+06	1	1
1297	Female	S-2P	14	1	3.39253e+07	1	1
264	Female	S-2P	14	1	11809.8	18192	1
267	Female	S-2P	14	1	324546	1	1
1023	Female	S-2P	14	1	187096	1	1
246	Male	S-2P	3	3.66115e+07	3957463000	1	1
386	Male	S-2P	3	482841750	5.81015e+08	1	1
387	Male	S-2P	3	3.70534e+07	3.59831e+08	1	1
393	Male	S-2P	3	1.73305e+06	5.12313e+09	1	1
558	Male	S-2P	6	45425.5	8.38343e+07	1	1
232	Male	S-2P	14	3407.59	552190	49243.8	1
235	Male	S-2P	14	13835.7	306770	115773	13533.1
554	Male	S-2P	14	1	2.37515e+08	1	1
555	Male	S-2P	8	14556.5	7.01887e+06	23235.2	1.0211e+11
1567	Male	S-2P	6	232137	4.42868e+07	1	1
1568	Male	S-2P	6	22850.9	2.40287e+08	1	1
1854	Male	S-2P	6	9411.79	2.28556e+07	1	1
236	Female	S-V987H	3	9.58112e+06	1.71013e+08	287738375	1
268	Female	S-V987H	14	16564.7	118857	8959.25	1
6171	Female	S-V987H	3	2.55895e+06	4.70314e+07	1	1
322	Female	S-V987H	6	205331	477834	1	5.36425e+08
323	Female	S-V987H	6	195414	7.8898e+08	7.71581e+06	1
324	Female	S-V987H	6	441336	2.37391e+08	22447.7	1
1454	Female	S-V987H	14	1	203866	1	1
1459	Female	S-V987H	14	33100.3	90157.4	1	1
1569	Female	S-V987H	14	1	8839.28	1	1
1865	Female	S-V987H	14	1	1.04326e+08	1	1
313	Male	S-V987H	14	1	3.84045e+07	22304.5	1
315	Male	S-V987H	14	1	1.08364e+07	1	1
316	Male	S-V987H	14	1	1.21313e+07	1	1
317	Male	S-V987H	14	1	5.78887e+07	1	1
1557	Male	S-V987H	3	1.42734e+07	4.40814e+07	1.17854e+08	1
1558	Male	S-V987H	3	1.63562e+06	5.19923e+07	41442.7	1
1559	Male	S-V987H	3	1.94575e+06	4.5399e+06	567713375	1
1560	Male	S-V987H	3	2.47107e+06	9.27263e+07	1.69121e+08	1
1063	Male	S-V987H	6	59273.3	2.01885e+07	6.20842e+06	1
1192	Male	S-V987H	6	62571.7	3.9833e+06	5.76605e+06	1
1193	Male	S-V987H	6	89420.2	1.90894e+06	3.89679e+07	2.10925e+09
254	Female	Infected Control	3	1.42588e+07	4.11595e+09	1.30467e+12	1.81349e+07
255	Female	Infected Control	3	6.55765e+07	6.52717e+08	2.8953e+11	5.24685e+06
256	Female	Infected Control	3	8.38228e+07	1.67125e+10	4.03604e+12	7.30422e+08
258	Female	Infected Control	5	8.84642e+06	7.45957e+09	7.67656e+11	2660.4
277	Female	Infected Control	5	1.20692e+08	1.25128e+09	1.15316e+12	2131142144000
304	Female	Infected Control	7	242014	3.52847e+08	2.79706e+08	3.85542e+12
308	Female	Infected Control	5	1.13705e+08	2.65359e+10	1.55529e+12	1.16422e+12
325	Male	Infected Control	3	1.59898e+07	3.31401e+09	1.58064e+09	343461
326	Male	Infected Control	3	2.10067e+08	2.32024e+09	4.83415e+11	1.82956e+07
327	Male	Infected Control	3	4.90506e+07	1.12175e+10	3.45941e+12	241496
330	Male	Infected Control	7	9.3461e+06	3.88436e+09	3.73151e+07	1.55167e+13
1868	Male	Infected Control	9	154032	798160	125820	2.93887e+11
1871	Male	Infected Control	5	7.03141e+06	1.4403e+08	6.93136e+10	4.92802e+12
1872	Male	Infected Control	5	3.54274e+07	4.43952e+08	1.79603e+12	1.42816e+13
1873	Male	Infected Control	6	3.36476e+07	3.68125e+07	1.47373e+11	1.2909e+13
1923	Male	Infected Control	6	6.45633e+06	9.67589e+07	1.72584e+11	516852864000
1017	Female	Uninfected Control	14	1	1	1	1
1018	Female	Uninfected Control	14	1	1	1	1
1134	Female	Uninfected Control	14	1	1	1	1
1177	Female	Uninfected Control	14	1	1	1	1
1189	Female	Uninfected Control	14	1	1	1	1
1171	Male	Uninfected Control	14	1	1	1	1
1172	Male	Uninfected Control	14	1	1	1	1
1179	Male	Uninfected Control	14	1	1	1	1
1185	Male	Uninfected Control	14	1	1	1	1
1186	Male	Uninfected Control	14	1	1	1	1
Note: A value=1 was arbitrarialy asigned to all samples below the limit of detection (100)

## Sheet: Figure 7b
Figure 7b
				Log(10) TCID50/mL
Animal ID	Sex	Immunization Group	Days after Challenge	Oropharyngeal Swab	Nasal Turbinate	Lung	Brain
282	Female	S-2P	3	10	63.0957	10	10
284	Female	S-2P	3	10	10	10	10
285	Female	S-2P	6	10	10	10	10
286	Female	S-2P	6	10	10	10	10
943	Female	S-2P	14	10	10	10	10
1297	Female	S-2P	14	10	10	10	10
264	Female	S-2P	14	10	10	10	10
267	Female	S-2P	14	10	10	10	10
1023	Female	S-2P	14	10	10	10	10
246	Male	S-2P	3	10	63.0957	10	10
386	Male	S-2P	3	10	10	10	10
387	Male	S-2P	3	10	10	10	10
393	Male	S-2P	3	10	63.0957	10	10
558	Male	S-2P	6	10	10	10	10
232	Male	S-2P	14	10	10	10	10
235	Male	S-2P	14	10	10	10	10
554	Male	S-2P	14	10	10	10	10
555	Male	S-2P	8	10	10	10	10
1567	Male	S-2P	6	10	10	10	10
1568	Male	S-2P	6	10	10	10	10
1854	Male	S-2P	6	10	10	10	10
236	Female	S-V987H	3	10	10	10	10
268	Female	S-V987H	14	10	10	10	10
6171	Female	S-V987H	3	10	10	10	10
322	Female	S-V987H	6	10	10	10	10
323	Female	S-V987H	6	10	10	10	10
324	Female	S-V987H	6	10	10	10	10
1454	Female	S-V987H	14	10	10	10	10
1459	Female	S-V987H	14	10	10	10	10
1569	Female	S-V987H	14	10	10	10	10
1865	Female	S-V987H	14	10	10	10	10
313	Male	S-V987H	14	10	10	10	10
315	Male	S-V987H	14	10	10	10	10
316	Male	S-V987H	14	10	10	10	10
317	Male	S-V987H	14	10	10	10	10
1557	Male	S-V987H	3	10	10	10	10
1558	Male	S-V987H	3	10	10	10	10
1559	Male	S-V987H	3	10	10	10	10
1560	Male	S-V987H	3	10	10	63.0957	10
1063	Male	S-V987H	6	10	10	10	10
1192	Male	S-V987H	6	10	10	10	10
1193	Male	S-V987H	6	10	10	10	63.0957
254	Female	Infected Control	3	10	4265.8	70794.6	10
255	Female	Infected Control	3	10	63.0957	6309.57	10
256	Female	Infected Control	3	10	891.251	81283.1	301.995
258	Female	Infected Control	5	10	512.861	691.831	10
277	Female	Infected Control	5	10	63.0957	63.0957	1.65959e+06
304	Female	Infected Control	7	10	63.0957	10	6.30957e+06
308	Female	Infected Control	5	10	354.813	63.0957	398.107
325	Male	Infected Control	3	10	63.0957	63.0957	10
326	Male	Infected Control	3	10	10	13489.6	10
327	Male	Infected Control	3	10	316.228	173780	10
330	Male	Infected Control	7	10	10	10	70794.6
1868	Male	Infected Control	9	10	10	10	758.578
1871	Male	Infected Control	5	10	10	63.0957	77624.7
1872	Male	Infected Control	5	63.0957	10	1819.7	6.30957e+06
1873	Male	Infected Control	6	63.0957	10	10	977237
1923	Male	Infected Control	6	10	63.0957	10	85113.8
1017	Female	Uninfected Control	14	10	10	10	10
1018	Female	Uninfected Control	14	10	10	10	10
1134	Female	Uninfected Control	14	10	10	10	10
1177	Female	Uninfected Control	14	10	10	10	10
1189	Female	Uninfected Control	14	10	10	10	10
1171	Male	Uninfected Control	14	10	10	10	10
1172	Male	Uninfected Control	14	10	10	10	10
1179	Male	Uninfected Control	14	10	10	10	10
1185	Male	Uninfected Control	14	10	10	10	10
1186	Male	Uninfected Control	14	10	10	10	10
Note: A value=1,00E+01 was arbitrarialy asigned to all samples below the limit of detection (6,31E+01)

## Sheet: Figure 7c
Figure 7c
				IHC Score
Animal ID	Sex	Immunization Group	Days after Challenge	Lung	Brain
282	Female	S-2P	3	0	0
284	Female	S-2P	3	0	0
285	Female	S-2P	6	0	0
286	Female	S-2P	6	0	0
943	Female	S-2P	14	0	0
1297	Female	S-2P	14	0	0
264	Female	S-2P	14	0	0
267	Female	S-2P	14	0	0
1023	Female	S-2P	14	0	0
246	Male	S-2P	3	0	0
386	Male	S-2P	3	0	0
387	Male	S-2P	3	0	0
393	Male	S-2P	3	0	0
558	Male	S-2P	6	0	0
232	Male	S-2P	14	0	0
235	Male	S-2P	14	0	0
554	Male	S-2P	14	0	0
555	Male	S-2P	8	0	3
1567	Male	S-2P	6	0	0
1568	Male	S-2P	6	0	0
1854	Male	S-2P	6	0	0
236	Female	S-V987H	3	1	0
268	Female	S-V987H	14	0	0
6171	Female	S-V987H	3	0	0
322	Female	S-V987H	6	0	0
323	Female	S-V987H	6	0	0
324	Female	S-V987H	6	0	0
1454	Female	S-V987H	14	0	0
1459	Female	S-V987H	14	0	0
1569	Female	S-V987H	14	0	0
1865	Female	S-V987H	14	0	0
313	Male	S-V987H	14	0	0
315	Male	S-V987H	14	0	0
316	Male	S-V987H	14	0	0
317	Male	S-V987H	14	0	0
1557	Male	S-V987H	3	0	0
1558	Male	S-V987H	3	0	0
1559	Male	S-V987H	3	1	0
1560	Male	S-V987H	3	1	0
1063	Male	S-V987H	6	1	0
1192	Male	S-V987H	6	0	0
1193	Male	S-V987H	6	1	1
254	Female	Infected Control	3	3	0
255	Female	Infected Control	3	3	0
256	Female	Infected Control	3	3	0
258	Female	Infected Control	5	3	0
277	Female	Infected Control	5	3	3
304	Female	Infected Control	7	1	3
308	Female	Infected Control	5	3	3
325	Male	Infected Control	3	2	0
326	Male	Infected Control	3	2	1
327	Male	Infected Control	3	3	0
330	Male	Infected Control	7	1	3
1868	Male	Infected Control	9	0	3
1871	Male	Infected Control	5	3	3
1872	Male	Infected Control	5	3	3
1873	Male	Infected Control	6	3	3
1923	Male	Infected Control	6	3	3
1017	Female	Uninfected Control	14	0	0
1018	Female	Uninfected Control	14	0	0
1134	Female	Uninfected Control	14	0	0
1177	Female	Uninfected Control	14	0	0
1189	Female	Uninfected Control	14	0	0
1171	Male	Uninfected Control	14	0	0
1172	Male	Uninfected Control	14	0	0
1179	Male	Uninfected Control	14	0	0
1185	Male	Uninfected Control	14	0	0
1186	Male	Uninfected Control	14	0	0

## Sheet: Figure 7d
Figure 7d
				Lesion Score
Animal ID	Sex	Immunization Group	Days after Challenge	Lung	Brain
282	Female	S-2P	3	1	0
284	Female	S-2P	3	1	0
285	Female	S-2P	6	1	0
286	Female	S-2P	6	2	0
943	Female	S-2P	14	1	0
1297	Female	S-2P	14	1	0
264	Female	S-2P	14	1	0
267	Female	S-2P	14	1	0
1023	Female	S-2P	14	1	0
246	Male	S-2P	3	1	0
386	Male	S-2P	3	1	0
387	Male	S-2P	3	0	0
393	Male	S-2P	3	0	0
558	Male	S-2P	6	0	0
232	Male	S-2P	14	2	0
235	Male	S-2P	14	1	0
554	Male	S-2P	14	0	0
555	Male	S-2P	8	1	2
1567	Male	S-2P	6	0	0
1568	Male	S-2P	6	0	0
1854	Male	S-2P	6	0	0
236	Female	S-V987H	3	1	0
268	Female	S-V987H	14	0	0
6171	Female	S-V987H	3	1	0
322	Female	S-V987H	6	1	0
323	Female	S-V987H	6	2	0
324	Female	S-V987H	6	0	0
1454	Female	S-V987H	14	0	0
1459	Female	S-V987H	14	0	0
1569	Female	S-V987H	14	0	0
1865	Female	S-V987H	14	0	0
313	Male	S-V987H	14	0	0
315	Male	S-V987H	14	0	0
316	Male	S-V987H	14	0	0
317	Male	S-V987H	14	0	0
1557	Male	S-V987H	3	0	0
1558	Male	S-V987H	3	1	0
1559	Male	S-V987H	3	1	0
1560	Male	S-V987H	3	1	0
1063	Male	S-V987H	6	2	0
1192	Male	S-V987H	6	1	0
1193	Male	S-V987H	6	1	2
254	Female	Infected Control	3	1	0
255	Female	Infected Control	3	1	0
256	Female	Infected Control	3	1	0
258	Female	Infected Control	5	2	0
277	Female	Infected Control	5	2	1
304	Female	Infected Control	7	2	1
308	Female	Infected Control	5	2	1
325	Male	Infected Control	3	1	0
326	Male	Infected Control	3	1	0
327	Male	Infected Control	3	1	0
330	Male	Infected Control	7	1	1
1868	Male	Infected Control	9	1	1
1871	Male	Infected Control	5	1	1
1872	Male	Infected Control	5	1	1
1873	Male	Infected Control	6	2	1
1923	Male	Infected Control	6	3	2
1017	Female	Uninfected Control	14	0	0
1018	Female	Uninfected Control	14	0	0
1134	Female	Uninfected Control	14	0	0
1177	Female	Uninfected Control	14	0	0
1189	Female	Uninfected Control	14	0	0
1171	Male	Uninfected Control	14	0	0
1172	Male	Uninfected Control	14	0	0
1179	Male	Uninfected Control	14	0	0
1185	Male	Uninfected Control	14	0	0
1186	Male	Uninfected Control	14	0	0
