# Supplementary material for: Immunization with V987H-stabilized Spike glycoprotein protects K18-hACE2 mice and golden Syrian hamsters upon SARS-CoV-2 infection
Source: Nat Commun. 2024 Mar 21;15:2349. doi: 10.1038/s41467-024-46714-w (PMC10957958; doi:10.1038/s41467-024-46714-w)
Supplement: Supplementary file 4 — Source data [file 41467_2024_46714_MOESM4_ESM.zip › source data/Source Data FIGURE 1.xlsx]

## Sheet: Fig 1c
S-trimers production (micrograms/mL)
	measure 1	measure 2	measure 3
S-2P	2.062	2.203	1.935
S-V987H	5.51	5.187	4.636
S-5M	0.024	0.022	0.019
S-2M	0.033	0.028	0.033
S-D427I	0.4	0.36	0.38
S-K386R	0.4	0.36	0.39
S-L517Y	0.15	0.14	0.15
S-D985L	0.08	0.06	0.08
S-D420Y	0.02	0.02	0.02
S-A372W	0.12	0.09	0.09
S-D420R	0.06	0.05	0.06
S-V987W	0.44	0.38	0.49
S-S982F	0.04	0.04	0.04
S-G416R	0.047444	0.05	0.062

## Sheet: Fig 1d
RBD exposure index
	measure 1	measure 2	measure 3
S-2P	0.780928	0.826597	0.8327
S-V987H	0.887942	0.867371	1.025
S-5M	0.0538117	0.0488889	0.0414747
S-2M	0.0486726	0.0412844	0.0473934
S-D427I	0.743777	0.677083	0.71151
S-K386R	0.673021	0.541436	0.640327
S-L517Y	0.5625	0.57722	0.544901
S-D985L	0.0588235	0.0303798	0.0659631
S-D420Y	0.119266	0.0897959	0.0837004
S-A372W	0.393617	0.16791	0.306792
S-D420R	0.158451	0.16609	0.177258
S-V987W	0.669666	0.66625	0.777045
S-S982F	0.126935	0.138047	0.135838
S-G416R	0.0482284	0.05	0.047
