# Supplementary material for: Immunization with V987H-stabilized Spike glycoprotein protects K18-hACE2 mice and golden Syrian hamsters upon SARS-CoV-2 infection
Source: Nat Commun. 2024 Mar 21;15:2349. doi: 10.1038/s41467-024-46714-w (PMC10957958; doi:10.1038/s41467-024-46714-w)
Supplement: Supplementary file 4 — Source data [file 41467_2024_46714_MOESM4_ESM.zip › P values.xlsx]

## Sheet: Figure 2c
FIGURE 2c
Comparative	adjust.pvalue
S-2P (day -14) vs. S-V987H (day -14)	0.922388
S-2P (day -14) vs. RBD (day -14)	3.48855e-05
S-V987H (day -14) vs. RBD (day -14)	3.86362e-05
S-2P (day -2) vs. S-V987H (day -2)	0.227072
S-2P (day -2) vs. RBD (day -2)	3.48855e-05
S-V987H (day -2) vs. RBD (day -2)	3.96553e-06
S-2P (Post.Challenge) vs S-V987H (Post.Challenge)	0.761286
S-2P (Post.Challenge) vs RBD (Post.Challenge)	3.48855e-05
S-V987H (Post.Challenge) vs RBD (Post.Challenge)	2.62298e-05
S-2P (day -14) vs. S-2P (day-2)	0.0314763
S-2P (day -14) vs. S-2P (Post.Challenge)	0.000151435
S-2P (day -2) vs. S-2P (Post.Challenge)	0.0314763
S-V987H (day -14) vs. S-V987H (day-2)	0.0314763
S-V987H (day -14) vs. S-V987H (Post.Challenge)	0.000151435
S-V987H (day -2) vs. S-V987H (Post.Challenge)	0.0314763
RBD (day -14) vs. RBD (day-2)	0.0591778
RBD (day -14) vs. RBD (Post.Challenge)	0.00687936
RBD (day -2) vs. RBD (Post.Challenge)	0.289437

## Sheet: Figure 2d
Figure 2d
Comparative	adjust.pvalue
S-2P (day 0) vs RBD (day 0)	0.021072
S-V987H (day 0) vs RBD (day 0)	0.00312203
S-2P (day 2) vs RBD (day 2)	0.00379282
S-V987H (day 2) vs RBD (day 2)	0.0162719
S-2P (day 4) vs RBD (day 4)	0.021072
S-V987H (day 4) vs RBD (day 4)	0.0353763
S-2P (day 6-7) vs Control (day 6-7)	0.00117653
S-V987H (day 6-7) vs Control (day 6-7)	0.00117653
RBD (day 6-7) vs Control (day 6-7)	0.0401395

## Sheet: Figure 2f
Figure 2f
Comparative	adjust.pvalue
S-V987H (day 5) vs. Infected Control (day 5)	0.0199
S-2P (day 6) vs. Infected Control (day 6)	0.0324
S-V987H (day 6) vs. Infected Control (day 6)	0.0025

## Sheet: Figure 2g
Figure 2g
Comparative	adjust.pvalue
S-2P (day 7) vs. Infected Control (day 7)	0.012
S-V987H (day 7) vs. Infected Control (day 7)	0.0013
S-RBD (day 7) vs. Infected Control (day 7)	0.0309

## Sheet: Figure 3a
Figure 3a
Comparative	adjust.pvalue
Oropharyngeal Swab
S-2P (day 2) vs. RBD (day 2)	0.04828
S-2P (day 2) vs. Infected Control (day 2)	0.04828
S-2P (day 4) vs. Infected Control (day 4)	0.04828
S-V987H (day 4) vs. Infected Control (day 4)	0.04828
S-2P (day 6-7) vs. S-V987H (day 6-7)	0.04828
S-2P (day 6-7) vs. Infected Control (day 6-7)	0.04828
S-V987H (day 6-7) vs. RBD (day 6-7)	0.04828
S-V987H (day 6-7) vs. Infected Control (day 6-7)	0.04828
S-2P (day 2) vs. S-2P (day 6-7)	0.04828
S-V987H (day 4) vs. S-V987H (day 6-7)	0.04828
RBD (day 2) vs. RBD (day 6-7)	0.04828
Infected Control (day 2) vs. Infected Control (day 6-7)	0.04828
Nasal Turbinate
S-2P (day 2) vs. Infected Control (day 2)	0.0418427
S-V987H (day 2) vs. Infected Control (day 2)	0.0418427
S-2P (day 4) vs. Infected Control (day 4)	0.0418427
S-V987H (day 4) vs. Infected Control (day 4)	0.0418427
RBD (day 4) vs. Infected Control (day 4)	0.0418427
S-2P (day 6-7) vs. S-V987H (day 6-7)	0.0418427
S-V987H (day 6-7) vs. RBD (day 6-7)	0.0418427
S-2P (day 6-7) vs. Infected Control (day 6-7)	0.0418427
S-V987H (day 6-7) vs. Infected Control (day 6-7)	0.0418427
RBD (day 6-7) vs. Infected Control (day 6-7)	0.0418427
S-V987H (day 2) vs. S-V987H (day 6-7)	0.0418427
S-V987H (day 4) vs. S-V987H (day 6-7)	0.0418427
Lung
S-2P (day 4) vs. S-V987H (day 4)	0.0550195
S-2P (day 6-7) vs. S-V987H (day 6-7)	0.0550195
S-V987H (day 6-7) vs. RBD (day 6-7)	0.0550195
S-2P (day 6-7) vs. Infected Control (day 6-7)	0.0550195
S-V987H (day 6-7) vs. Infected Control (day 6-7)	0.0550195
RBD (day 6-7) vs. Infected Control (day 6-7)	0.0550195
Brain
S-2P (day 2) vs. S-V987H (day 2)	0.0388539
S-2P (day 2) vs. RBD (day 2)	0.0388539
S-V987H (day 2) vs. Infected Control (day 2)	0.0388539
RBD (day 2) vs. Infected Control (day 2)	0.0388539
S-2P (day 4) vs. Infected Control (day 4)	0.0388539
S-V987H (day 4) vs. Infected Control (day 4)	0.0388539
RBD (day 4) vs. Infected Control (day 4)	0.0388539
S-2P (day 6-7) vs. S-V987H (day 6-7)	0.0388539
S-V987H (day 6-7) vs. RBD (day 6-7)	0.0388539
S-V987H (day 6-7) vs. Infected Control (day 6-7)	0.0388539
RBD (day 2) vs. RBD (day 6-7)	0.0388539
Infected Control (day 2) vs. Infected Control (day 6-7)	0.0388539
Infected Control (day 4) vs. Infected Control (day 6-7)	0.0388539
Infected Control (day 2) vs. Infected Control (day 4)	0.0388539

## Sheet: Figure 3b
Figure 3b
Comparative	adjust.pvalue
Nasal Turbiante
S-2P (day 2) vs. Infected Control (day 2)	0.0502112
S-V987H (day 2) vs. RBD (day 2)	0.0502112
S-V987H (day 2) vs. Infected Control (day 2)	0.0502112
S-2P (day 4) vs. Infected Control (day 4)	0.0502112
S-V987H (day 4) vs. Infected Control (day 4)	0.0502112
RBD (day 4) vs. Infected Control (day 4)	0.0502112
S-2P (day 6-7) vs. Infected Control (day 6-7)	0.0502112
S-V987H (day 6-7) vs. Infected Control (day 6-7)	0.0502112
RBD (day 6-7) vs. Infected Control (day 6-7)	0.0502112
Brain
S-2P (day 4) vs. Infected Control (day 4)	0.0376591
S-V987H (day 4) vs. Infected Control (day 4)	0.0376591
RBD (day 4) vs. Infected Control (day 4)	0.0425697
S-2P (day 6-7) vs. Infected Control (day 6-7)	0.0312475
S-V987H (day 6-7) vs. Infected Control (day 6-7)	0.0312475
RBD (day 6-7) vs. Infected Control (day 6-7)	0.0376591

## Sheet: Figure 3c
Figure 3c
Comparative	adjust.pvalue
Lung
S-2P (day 6-7) vs. Infected Control (day 6-7)	0.0462
S-V987H (day 6-7) vs. Infected Control (day 6-7)	0.0462
Infected Control (day 0) vs. Infected Control (day 6-7)	0.0462
Brain
S-2P (day 4) vs. Infected Control (day 4)	0.0284625
S-V987H (day 4) vs. Infected Control (day 4)	0.0284625
S-2P (day 6-7) vs. Infected Control (day 6-7)	0.02808
S-V987H (day 6-7) vs. Infected Control (day 6-7)	0.00798
Infected Control (day 2) vs. Infected Control (day 6-7)	0.00798
Infected Control (day 4) vs. Infected Control (day 6-7)	0.010725
Infected Control (day 2) vs. Infected Control (day 4)	0.028463

## Sheet: Figure 3d
Figure 3d
Comparative	adjust.pvalue
Brain
S-V987H /day 6-7) vs. Infected Control (day 6-7)	0.013845
Infected Control (day 2) vs. Infected Control (day 6-7)	0.013845
Infected Control (day 4) vs. Infected Control (day 6-7)	0.033225

## Sheet: Figure 4b
Figure 4b
Comparative	adjust.pvalue
S-2P (day -10) vs. RBD (day -10)	2.06e-07
S-V987H (day -10) vs. RBD (day -10)	6.36e-06
S-2P (day -3) vs. RBD (day -3)	2.88e-10
S-V987H (day -3) vs. RBD (day -3)	4.07e-09
S-2P (Post.Challenge) vs. RBD (Post.Challenge)	3.01e-08
S-2P (Post.Challenge) vs. Infected Control (Post.Challenge)	3.59e-08
S-V987H (Post.Challenge) vs. RBD (Post.Challenge)	4.07e-09
S-V987H (Post.Challenge) vs. Infected Control (Post.Challenge)	4.07e-09
S-2P (day -10) vs. S-2P (day -3)	0.023438
S-2P (day -10) vs. S-2P (Post.Challenge)	0.000232
S-V987H (day -10) vs. S-V987H (day-3)	0.031826
S-V987H (day -10) vs. S-V987H (Post.Challenge)	0.000157
S-V987H (day -3) vs. S-V987H (Post.Challenge)	0.031826
RBD (day -10) vs. RBD(Post.Challenge)	0.000441
RBD (day -3) vs. RBD (Post.Challenge)	0.003422

## Sheet: Figure 4c
Figure 4c
Comparative	adjust.pvalue
S-V987H (day 4) vs. Infected Control (day 4)	0.021862
S-2P (day 7) vs S-V987H (day 7)	0.00199213
S-2P (day 7) vs RBD (day 7)	0.00189875
S-2P (day 7) vs Infected Control (day 7)	0.00172145
S-V987H (day 0) vs S-V987H (day 4)	0.0299335
S-V987H (day 0) vs S-V987H (day 7)	0.00179992
S-V987H (day 2) vs S-V987H (day 4)	0.021862
S-V987H (day 2) vs S-V987H (day 7)	0.00172145
Infected Control (day 4) vs. Infected Control (day 7)	0.0025769

[truncated: 35 more sheets: Figure 4e, Figure 5a, Figure 5b, Figure 5c, Figure 5d, Figure 6b, Figure 6c, Figure 6d, Figure 6e, Figure 6f, Figure 6g, Figure 6h, Figure 7a, Figure 7b, Figure 7c, Figure 7d, Figure 8b, Figure 8d, Figure 8f, Supplementary 1a …]
